# Supplementary material for: Genetic analysis of wheat sensitivity to the ToxB fungal effector from Pyrenophora tritici-repentis, the causal agent of tan spot
Source: Theor Appl Genet. 2020 Jan 8;133(3):935–50. doi: 10.1007/s00122-019-03517-8 (PMC7021774; doi:10.1007/s00122-019-03517-8)
Supplement: Supplementary file 3 — Supplementary file3 (XLSX 1113 kb) [file 122_2019_3517_MOESM3_ESM.xlsx]

## Sheet: Supplementary Table 1
names	chromsome	cM	RefSeq v1.0	IBD_pv	IBD_qv	IBS_pv	IBS_qv	pv_cov0	log10P	pv_cov5	log10P	pv_cov10	log10P
BS00010488_51	1	0		0.394836	0.70808	0.835857	0.970829	0.273982	0.562277	0.647271	0.188914	0.335944	0.473733
BS00009423_51	1	1e-05		0.394836	0.70808	0.851578	0.970829	0.273982	0.562277	0.647271	0.188914	0.335944	0.473733
BobWhite_c31470_532	1	2e-05		0.394836	0.70808	0.835857	0.970829	0.273982	0.562277	0.647271	0.188914	0.335944	0.473733
BS00047515_51	1	0.502517		0.412297	0.70808	0.905304	0.976283	0.284576	0.545801	0.664968	0.177199	0.342593	0.465222
BS00100774_51	1	1.00503		0.404658	0.70808	0.457077	0.923353	0.275391	0.56005	0.65935	0.180884	0.338111	0.470941
IAAV3919	1	1.00504		0.404658	0.70808	0.458893	0.923353	0.275391	0.56005	0.65935	0.180884	0.33811	0.470942
RAC875_c42700_264	1	1.00505		0.404658	0.70808	0.467908	0.923353	0.275392	0.560049	0.659351	0.180884	0.33811	0.470942
Excalibur_c9509_1180	1	1.00508		0.404658	0.70808	0.452784	0.923261	0.275394	0.560046	0.659351	0.180883	0.338109	0.470943
BS00026456_51	1	2.52799		0.345631	0.70808	0.113924	0.814333	0.27257	0.564521	0.339775	0.468808	0.171746	0.765114
RFL_Contig3481_1669	1	2.528		0.345371	0.70808	0.448939	0.922943	0.272363	0.564851	0.339804	0.468771	0.171839	0.764877
tplb0025b13_2054	1	2.52801		0.345384	0.70808	0.467908	0.923353	0.272384	0.564819	0.339816	0.468756	0.17186	0.764825
Excalibur_c58555_110	1	2.52802		0.345397	0.70808	0.463945	0.923353	0.272404	0.564786	0.339828	0.468741	0.17188	0.764774
CAP7_c6316_80	1	2.52805		0.345436	0.70808	0.464012	0.923353	0.272465	0.564689	0.339863	0.468697	0.171942	0.764618
BS00059422_51	1	2.52806		0.345449	0.70808	0.346358	0.897668	0.272486	0.564656	0.339874	0.468682	0.171962	0.764567
tplb0062i18_102	1	2.52808		0.345448	0.70808	0.43891	0.922091	0.272486	0.564656	0.339875	0.468681	0.171963	0.764564
BS00110974_51	1	5.62176		0.141792	0.675931	0.180992	0.838634	0.132611	0.87742	0.483237	0.315839	0.42974	0.366795
BS00108242_51	1	5.62177		0.141792	0.675931	0.841436	0.970829	0.132611	0.877422	0.483238	0.315839	0.42974	0.366794
Ra_c11910_419	1	6.12428		0.112427	0.675931	0.252471	0.872777	0.106086	0.974342	0.454353	0.342607	0.408018	0.38932
BS00022943_51	1	7.64724		0.0625316	0.603553	0.121427	0.814333	0.060228	1.2202	0.348615	0.457654	0.281046	0.551222
CAP7_c8902_121	1	8.14976		0.0200873	0.407588	0.960899	0.97697	0.0226152	1.6456	0.172375	0.763527	0.14781	0.830296
Kukri_c1977_1940	1	8.14977		0.0200834	0.407588	0.989202	0.977707	0.0225884	1.64611	0.172145	0.764105	0.147798	0.830331
Tdurum_contig46413_680	1	8.14978		0.0200829	0.407588	0.896653	0.976283	0.022588	1.64612	0.172143	0.764111	0.147797	0.830336
BS00076278_51	1	8.14979		0.0200825	0.407588	0.872753	0.972378	0.0225875	1.64613	0.17214	0.764117	0.147795	0.83034
BS00074511_51	1	8.1498		0.020082	0.407588	0.0604306	0.716144	0.0225871	1.64614	0.172138	0.764123	0.147794	0.830345
IAAV8297	1	8.14981		0.020082	0.407588	0.886494	0.975004	0.022587	1.64614	0.172138	0.764124	0.147793	0.830346
Excalibur_c71158_54	1	8.65227		0.0175772	0.387917	0.0681739	0.754485	0.02023	1.694	0.166349	0.77898	0.11878	0.925258
BS00010039_51	1	9.15479		0.0242958	0.422468	0.0822107	0.792284	0.0272171	1.56516	0.221584	0.654461	0.142684	0.845623
Kukri_c29655_239	1	9.65731		0.0202961	0.410322	0.0801267	0.78933	0.0227641	1.64275	0.201861	0.694947	0.130308	0.885028
BobWhite_c39996_85	1	10.1598		0.0100948	0.239996	0.0398698	0.627497	0.0121331	1.91603	0.149501	0.825355	0.108818	0.963298
BobWhite_c39996_126	1	10.1598		0.0100947	0.239996	0.0381632	0.620916	0.012133	1.91603	0.149501	0.825355	0.108818	0.963299
BS00010128_51	1	10.6623		0.00915805	0.224469	0.0479741	0.663683	0.0113576	1.94471	0.149178	0.826295	0.100635	0.997252
RAC875_c57939_175	1	11.1649		0.00528455	0.138736	0.0303665	0.575973	0.0085116	2.06999	0.148282	0.828911	0.10824	0.965613
RAC875_c97040_104	1	11.1649		0.00528452	0.138736	0.030955	0.582538	0.00851155	2.06999	0.148282	0.828911	0.10824	0.965614
Excalibur_c29380_255	1	11.6674		0.00486837	0.130607	0.0352165	0.60194	0.00766444	2.11552	0.142716	0.845527	0.102438	0.989537
BS00010267_51	1	12.1699		0.00392941	0.108833	0.0314771	0.585226	0.00604482	2.21862	0.141758	0.848452	0.0865968	1.0625
CAP11_c2581_302	1	12.6724		0.00536642	0.139699	0.0668487	0.744698	0.00766699	2.11538	0.16598	0.779944	0.087923	1.0559
GENE_4120_155	1	13.6774		0.00309818	0.0880104	0.0144631	0.422043	0.00378713	2.42169	0.137302	0.862322	0.0744401	1.12819
BS00069278_51	1	14.18		0.00316284	0.0893891	0.0155386	0.426634	0.00391838	2.40689	0.139114	0.856628	0.0761937	1.11808
CAP11_c852_603	1	14.6825		0.00273217	0.0788258	0.254685	0.873821	0.00368523	2.43354	0.165169	0.782071	0.0674732	1.17087
Excalibur_c105151_200	1	15.6926		0.00338672	0.0952305	0.757011	0.95995	0.00456797	2.34028	0.192856	0.714766	0.0613689	1.21205
Excalibur_c1358_794	1	17.2156		0.00425527	0.117272	0.797567	0.965764	0.00567327	2.24617	0.178349	0.74873	0.0605377	1.21797
IAAV8085	1	17.7181		0.005236	0.138736	0.720302	0.954529	0.00711152	2.14804	0.199269	0.70056	0.0605677	1.21776
GENE_0019_427	1	18.2206		0.00610594	0.155868	0.762441	0.95995	0.00822725	2.08475	0.212659	0.672317	0.0601138	1.22103
Excalibur_c12789_1184	1	18.7231		0.00674447	0.171378	0.77718	0.960948	0.00869513	2.06072	0.21552	0.666513	0.0639648	1.19406
IAAV4132	1	19.2256		0.00810003	0.201209	0.902603	0.976283	0.0103898	1.98339	0.232421	0.633724	0.0665005	1.17718
Excalibur_c48152_818	1	19.2257		0.00810007	0.201209	0.776335	0.960868	0.0103899	1.98339	0.232422	0.633722	0.0665006	1.17717
BobWhite_c6558_234	1	19.7282		0.00967334	0.23502	0.76475	0.959986	0.0123741	1.90749	0.249137	0.603561	0.0682976	1.16559
Kukri_c17177_2181	1	19.7282		0.00989951	0.237399	0.57466	0.940263	0.0125905	1.89996	0.249826	0.602363	0.0687552	1.16269
Excalibur_c47455_133	1	19.7282		0.00989955	0.237399	0.702764	0.949385	0.0125906	1.89995	0.249826	0.602362	0.0687552	1.16269
Ku_c2121_1232	1	19.7283		0.00989983	0.237399	0.695749	0.949385	0.0125909	1.89994	0.249829	0.602357	0.0687556	1.16269
BS00079071_51	1	20.7332		0.0164956	0.371446	0.818367	0.970829	0.0207429	1.68313	0.382045	0.417885	0.0924043	1.03431
BobWhite_c1265_607	1	20.7332		0.0165855	0.371957	0.806058	0.968096	0.0208137	1.68165	0.382428	0.417451	0.092605	1.03337
CAP11_c65_237	1	20.7332		0.0168178	0.375647	0.965324	0.97697	0.021028	1.6772	0.383608	0.416113	0.0932458	1.03037
Tdurum_contig50845_82	1	21.2357		0.020779	0.412559	0.888392	0.975004	0.0255156	1.59319	0.394547	0.403901	0.0853593	1.06875
BS00100287_51	1	21.2357		0.0207791	0.412559	0.862911	0.970829	0.0255157	1.59319	0.394547	0.403901	0.0853593	1.06875
BobWhite_c27474_124	1	21.7382		0.02659	0.422942	0.793535	0.965084	0.0323612	1.48997	0.430371	0.366157	0.0865286	1.06284
Kukri_c41943_967	1	21.7383		0.0265901	0.422942	0.928062	0.976909	0.0323614	1.48997	0.430372	0.366156	0.0865289	1.06284
BS00081773_51	1	21.7383		0.0265902	0.422942	0.690529	0.949385	0.0323616	1.48997	0.430373	0.366155	0.0865291	1.06284
Excalibur_c48152_563	1	21.7383		0.0265904	0.422942	0.950166	0.97697	0.0323617	1.48997	0.430373	0.366155	0.086529	1.06284
BS00077492_51	1	22.2407		0.0349742	0.462384	0.782528	0.962814	0.0425167	1.37144	0.431521	0.364998	0.0772252	1.11224
Tdurum_contig50845_215	1	22.2408		0.0349746	0.462384	0.86491	0.970829	0.0425172	1.37144	0.431522	0.364997	0.0772255	1.11224
Ex_c17168_1216	1	22.2408		0.0349747	0.462384	0.853273	0.970829	0.0425173	1.37143	0.431522	0.364997	0.0772255	1.11224
Excalibur_c9196_313	1	23.7637		0.0581436	0.580011	0.0920419	0.798386	0.0735459	1.13344	0.482318	0.316666	0.0943053	1.02546
BS00022288_51	1	24.2662		0.0346469	0.462218	0.015114	0.426634	0.0582651	1.23459	0.315591	0.500876	0.0619072	1.20826
BS00022270_51	1	24.7687		0.0649179	0.610537	0.0408199	0.627497	0.101564	0.993261	0.546874	0.262113	0.153819	0.812989
RAC875_c34888_65	1	25.2713		0.114309	0.675931	0.0742952	0.77641	0.176485	0.753291	0.59358	0.22652	0.1775	0.7508
BS00022701_51	1	25.7738		0.137518	0.675931	0.0958205	0.798399	0.211464	0.674763	0.599296	0.222359	0.174922	0.757155
Kukri_c2121_2345	1	26.2763		0.153486	0.681936	0.126599	0.814333	0.229275	0.639643	0.591915	0.22774	0.187901	0.726072
Ex_c4876_1221	1	26.2763		0.153487	0.681936	0.0686149	0.755766	0.229275	0.639643	0.591915	0.22774	0.187901	0.726071
Excalibur_c58154_84	1	26.7788		0.158745	0.689692	0.114558	0.814333	0.240802	0.61834	0.616506	0.210062	0.202246	0.694121
Excalibur_c25175_512	1	26.7788		0.158746	0.689692	0.117975	0.814333	0.240802	0.618339	0.616507	0.210062	0.202246	0.694121
BS00103478_51	1	27.2813		0.184532	0.70808	0.0645789	0.734429	0.26848	0.571088	0.619714	0.207809	0.205323	0.687563
Excalibur_c25891_1402	1	27.2813		0.18457	0.70808	0.120055	0.814333	0.268462	0.571118	0.619671	0.207839	0.205519	0.687147
Ku_c4823_673	1	27.7838		0.199836	0.70808	0.0684359	0.755376	0.282133	0.549546	0.618635	0.208566	0.231137	0.63613
Excalibur_c22240_938	1	28.2864		0.22375	0.70808	0.0163765	0.437912	0.315972	0.500352	0.612934	0.212586	0.225994	0.645903
IACX9458	1	28.2864		0.22375	0.70808	0.0764066	0.77641	0.315972	0.500351	0.612934	0.212586	0.225994	0.645903
Kukri_c13513_878	1	31.3801		0.672717	0.70808	0.677778	0.948147	0.645822	0.189887	0.645273	0.190256	0.22558	0.6467
BS00081680_51	1	31.3801		0.672713	0.70808	0.535648	0.927401	0.645818	0.18989	0.645274	0.190256	0.225575	0.646708
Tdurum_contig83113_134	1	31.3801		0.672242	0.70808	0.363208	0.901177	0.645304	0.190235	0.644829	0.190556	0.225196	0.647438
wsnp_Ex_c7252_12453079	1	31.3802		0.672242	0.70808	0.385599	0.907862	0.645305	0.190235	0.644828	0.190556	0.225196	0.64744
Excalibur_c20777_428	1	31.8826		0.723788	0.70808	0.533904	0.927401	0.717716	0.144047	0.565396	0.247647	0.179194	0.746676
BS00078401_51	1	32.3852		0.698184	0.70808	0.81659	0.970753	0.684833	0.164416	0.265719	0.575577	0.043603	1.36048
BS00022472_51	1	32.3852		0.697972	0.70808	0.412928	0.913856	0.685061	0.164271	0.267096	0.573332	0.0438122	1.3584
BS00003761_51	1	32.3852		0.697819	0.70808	0.475228	0.923754	0.685157	0.16421	0.267837	0.572129	0.0439278	1.35726
BS00003802_51	1	32.3852		0.697816	0.70808	0.567843	0.937299	0.685151	0.164213	0.267843	0.572119	0.0439294	1.35725
Tdurum_contig61492_684	1	32.3852		0.697814	0.70808	0.538182	0.927401	0.68515	0.164215	0.267845	0.572116	0.0439298	1.35724
BS00082266_51	1	32.3853		0.697814	0.70808	0.464053	0.923353	0.685148	0.164216	0.267841	0.572123	0.0439297	1.35724
GENE_0449_141	1	32.3853		0.697815	0.70808	0.261641	0.874141	0.685149	0.164215	0.26784	0.572124	0.0439296	1.35724
IAAV1469	1	32.8877		0.667691	0.70808	0.185311	0.838645	0.648862	0.187847	0.264282	0.577933	0.0451398	1.34544
BS00022738_51	1	32.8877		0.667691	0.70808	0.196788	0.855991	0.648863	0.187847	0.264282	0.577933	0.0451399	1.34544
Kukri_c18434_200	1	33.3902		0.689944	0.70808	0.256334	0.874141	0.686868	0.163127	0.293166	0.532887	0.055331	1.25703
BS00039749_51	1	33.3902		0.689944	0.70808	0.755038	0.95995	0.686868	0.163127	0.293166	0.532887	0.055331	1.25703
BS00107852_51	1	39.4986		0.498465	0.70808	0.543534	0.928874	0.530785	0.275082	0.182963	0.737636	0.0373852	1.4273
wsnp_Ex_c64327_63176640	1	40.5087		0.437374	0.70808	0.505922	0.926977	0.505401	0.296364	0.182653	0.738373	0.0460517	1.33675
IAAV3168	1	41.0112		0.519909	0.70808	0.0807753	0.78933	0.579622	0.236855	0.198386	0.702489	0.053989	1.2677
BS00078982_51	1	41.5137		0.513387	0.70808	0.470739	0.923353	0.555461	0.255347	0.158911	0.798845	0.0423629	1.37301
BS00022458_51	1	41.5138		0.513698	0.70808	0.199021	0.857703	0.556093	0.254853	0.158944	0.798756	0.0423605	1.37304
Ex_c3941_906	1	41.5138		0.512548	0.70808	0.702854	0.949385	0.553497	0.256885	0.157709	0.802143	0.0424162	1.37247
Excalibur_c3941_537	1	41.5138		0.512548	0.70808	0.749642	0.958343	0.553497	0.256885	0.157709	0.802144	0.0424161	1.37247
Excalibur_c7026_2635	1	45.1423		0.758306	0.70808	0.36306	0.901177	0.748382	0.125877	0.120344	0.919574	0.0191373	1.71812
BS00065005_51	1	45.6448		0.749142	0.70808	0.323815	0.893026	0.741616	0.129821	0.1187	0.925548	0.0181472	1.74119
BS00029346_51	1	55.5673		0.48191	0.70808	0.481088	0.923754	0.525888	0.279107	0.200453	0.697988	0.0828358	1.08178
BS00012210_51	1	56.0699		0.462075	0.70808	0.458676	0.923353	0.513948	0.289081	0.212498	0.672644	0.0963463	1.01616
Excalibur_c46833_204	1	56.0699		0.462072	0.70808	0.598033	0.941694	0.513944	0.289084	0.212497	0.672647	0.0963464	1.01616
wsnp_BE490041A_Ta_2_1	1	56.0699		0.46207	0.70808	0.67471	0.948147	0.513941	0.289087	0.212496	0.672649	0.0963465	1.01616
BobWhite_c4646_119	1	57.08		0.326061	0.70808	0.0851945	0.797083	0.369913	0.4319	0.168069	0.774512	0.126773	0.896972
IAAV8987	1	57.08		0.326057	0.70808	0.216879	0.862551	0.369911	0.431902	0.168071	0.774508	0.126777	0.896959
Tdurum_contig47183_205	1	57.08		0.326058	0.70808	0.463386	0.923353	0.369912	0.431902	0.168071	0.774508	0.126777	0.896959
RAC875_c11899_366	1	63.4717		0.349305	0.70808	0.723358	0.954536	0.353514	0.451594	0.152326	0.817225	0.052738	1.27788
BS00066852_51	1	63.9742		0.338805	0.70808	0.895571	0.976283	0.344374	0.46297	0.144624	0.839761	0.0432058	1.36446
Ex_c21450_396	1	66.5388		0.344467	0.70808	0.406868	0.912933	0.342691	0.465097	0.144638	0.839717	0.0461966	1.33539
wsnp_Ex_c1427_2736441	1	68.5799		0.295986	0.70808	0.211347	0.862551	0.292316	0.534148	0.141441	0.849426	0.0355948	1.44861
BS00074517_51	1	69.5901		0.319392	0.70808	0.04827	0.664559	0.321692	0.49256	0.146973	0.832762	0.0349576	1.45646
BS00087437_51	1	70.0926		0.321871	0.70808	0.528303	0.926977	0.315849	0.500521	0.147104	0.832376	0.0346816	1.4599
RAC875_c7891_426	1	70.5951		0.311215	0.70808	0.681401	0.948551	0.309825	0.508884	0.148514	0.828232	0.0304093	1.51699
BS00010643_51	1	70.5951		0.311214	0.70808	0.0595731	0.714465	0.309824	0.508885	0.148514	0.828232	0.0304093	1.51699
Kukri_rep_c101022_1595	1	70.5951		0.311213	0.70808	0.0588074	0.713684	0.309824	0.508886	0.148514	0.828232	0.0304093	1.51699
BS00086680_51	1	71.0976		0.350891	0.70808	0.763441	0.95995	0.37009	0.431692	0.151218	0.820397	0.0313057	1.50438
Kukri_c28532_103	1	72.1078		0.351903	0.70808	0.291347	0.886937	0.387765	0.411431	0.164952	0.782642	0.0369735	1.43211
Tdurum_contig43360_1381	1	72.1078		0.351903	0.70808	0.295451	0.889013	0.387765	0.411431	0.164952	0.782642	0.0369734	1.43211
Kukri_c609_328	1	72.1079		0.351901	0.70808	0.260834	0.874141	0.387764	0.411433	0.164951	0.782644	0.0369731	1.43211
CAP7_c3885_73	1	72.1079		0.351901	0.70808	0.283119	0.882605	0.387763	0.411433	0.164951	0.782645	0.036973	1.43212
Excalibur_c37474_179	1	72.6103		0.340269	0.70808	0.275246	0.881642	0.377084	0.423562	0.159975	0.795949	0.0355531	1.44912
wsnp_Ku_rep_c71909_71634013	1	73.1128		0.322736	0.70808	0.323661	0.893026	0.361263	0.442177	0.159052	0.798461	0.0365931	1.4366
BS00072686_51	1	73.1128		0.322736	0.70808	0.783843	0.963446	0.361262	0.442177	0.159052	0.798462	0.036593	1.4366
BS00048892_51	1	73.1128		0.322734	0.70808	0.816195	0.97067	0.36126	0.44218	0.159051	0.798463	0.0365929	1.4366
BS00009866_51	1	73.6153		0.307155	0.70808	0.904065	0.976283	0.346041	0.460873	0.15254	0.816617	0.0348268	1.45809
wsnp_BE585780A_Ta_2_1	1	74.6203		0.313451	0.70808	0.762538	0.95995	0.373696	0.427481	0.137043	0.863142	0.0319694	1.49526
BobWhite_c46349_402	1	75.1229		0.358465	0.70808	0.441065	0.922091	0.364464	0.438346	0.156691	0.804955	0.0451662	1.34519
Kukri_c61766_907	1	75.6254		0.350794	0.70808	0.588249	0.940369	0.353616	0.451468	0.203472	0.691496	0.0641424	1.19285
BS00110415_51	1	75.6254		0.350794	0.70808	0.577417	0.940263	0.353616	0.451468	0.203472	0.691496	0.0641425	1.19285
BS00068358_51	1	75.6254		0.350794	0.70808	0.614635	0.946241	0.353616	0.451468	0.203472	0.691495	0.0641425	1.19285
GENE_0053_224	1	75.6254		0.350795	0.70808	0.616356	0.946241	0.353617	0.451466	0.203472	0.691494	0.0641426	1.19285
RAC875_c3751_96	1	75.6254		0.350796	0.70808	0.630127	0.946701	0.353618	0.451466	0.203473	0.691494	0.0641427	1.19285
RAC875_c105730_397	1	75.6257		0.350808	0.70808	0.644478	0.947927	0.353633	0.451447	0.203478	0.691483	0.0641441	1.19284
IAAV7551	1	75.6258		0.350806	0.70808	0.59942	0.941766	0.353634	0.451446	0.203478	0.691482	0.0641441	1.19284
wsnp_Ex_rep_c101414_86781128	1	75.6258		0.350808	0.70808	0.651844	0.948147	0.353635	0.451445	0.203478	0.691482	0.0641442	1.19284
wsnp_Ex_c55986_58282517	1	83.1665		0.487954	0.70808	0.563978	0.936182	0.577664	0.238324	0.137216	0.862595	0.0215837	1.66587
IAAV5535	1	83.669		0.50097	0.70808	0.453195	0.923261	0.594655	0.225735	0.138772	0.857697	0.0222039	1.65357
Kukri_c16745_75	1	85.7101		0.437167	0.70808	0.950528	0.97697	0.544615	0.26391	0.16224	0.789841	0.0249153	1.60353
wsnp_Ku_c21316_31053745	1	85.7102		0.437168	0.70808	0.955664	0.97697	0.544615	0.26391	0.16224	0.789841	0.0249153	1.60353
Kukri_c24715_175	1	86.2127		0.441236	0.70808	0.913742	0.976693	0.562823	0.249628	0.143011	0.844632	0.0192922	1.71462
CAP7_c6531_308	1	88.2538		0.463668	0.70808	0.249323	0.872777	0.580325	0.236328	0.107402	0.968986	0.0129608	1.88737
BS00032112_51	1	88.2538		0.463642	0.70808	0.28949	0.885013	0.580291	0.236354	0.107409	0.96896	0.012962	1.88733
GENE_0410_71	1	88.2538		0.463619	0.70808	0.236254	0.86946	0.580262	0.236376	0.107414	0.968937	0.0129629	1.8873
BS00031066_51	1	88.2538		0.463609	0.70808	0.981877	0.97742	0.580244	0.23639	0.107409	0.968959	0.0129617	1.88734
BS00092585_51	1	88.2538		0.463609	0.70808	0.99448	0.978069	0.580244	0.236389	0.107409	0.968959	0.0129617	1.88734
IAAV8429	1	88.7563		0.456161	0.70808	0.262549	0.874141	0.573692	0.241321	0.10359	0.984682	0.0142489	1.84622
BS00021714_51	1	88.7563		0.46214	0.70808	0.206952	0.860226	0.582967	0.234356	0.103156	0.986507	0.0140244	1.85311
Ra_c4159_2716	1	88.7563		0.465241	0.70808	0.217449	0.862551	0.587735	0.230819	0.103018	0.987089	0.0139306	1.85603
RAC875_c53185_802	1	88.7563		0.356555	0.70808	0.674195	0.948147	0.503154	0.298299	0.0852163	1.06948	0.0127106	1.89583
RAC875_c41275_131	1	88.7564		0.296643	0.70808	0.497034	0.923754	0.448152	0.348575	0.075916	1.11967	0.0166245	1.77925
BS00023126_51	1	88.7564		0.288977	0.70808	0.345702	0.897668	0.440082	0.356467	0.0759434	1.11951	0.0170176	1.7691
CAP11_c1972_285	1	89.0069		0.274996	0.70808	0.0405946	0.627497	0.439367	0.357173	0.0785858	1.10466	0.0200927	1.69696
BS00022318_51	1	89.0069		0.275068	0.70808	0.0251158	0.517775	0.439374	0.357166	0.0787106	1.10397	0.0201981	1.69469
Ku_c1571_1457	1	89.0069		0.275068	0.70808	0.432116	0.919486	0.439374	0.357165	0.0787099	1.10397	0.0201978	1.6947
BS00016654_51	1	89.5094		0.269827	0.70808	0.515841	0.926977	0.403911	0.393714	0.0562682	1.24974	0.0109801	1.95939
Kukri_c3582_87	1	89.5094		0.268106	0.70808	0.281126	0.882605	0.396867	0.401355	0.0555547	1.25528	0.0107407	1.96897
BS00021889_51	1	89.5094		0.268061	0.70808	0.462778	0.923353	0.396861	0.401362	0.0555539	1.25529	0.0107397	1.96901
Excalibur_rep_c112145_271	1	89.5094		0.268065	0.70808	0.509859	0.926977	0.396865	0.401358	0.055554	1.25528	0.0107395	1.96902
BS00065676_51	1	89.5095		0.268107	0.70808	0.655522	0.948147	0.396869	0.401353	0.0555543	1.25528	0.0107393	1.96903
BobWhite_rep_c49207_243	1	89.5095		0.268072	0.70808	0.471809	0.923353	0.396872	0.40135	0.0555544	1.25528	0.010739	1.96904
BS00087600_51	1	89.5095		0.268075	0.70808	0.484174	0.923754	0.396875	0.401346	0.0555541	1.25528	0.0107391	1.96903
BS00073585_51	1	90.0119		0.232254	0.70808	0.125317	0.814333	0.358872	0.445061	0.0574422	1.24077	0.00727796	2.13799
BobWhite_rep_c63819_182	1	90.5145		0.206934	0.70808	0.118563	0.814333	0.310251	0.508287	0.0704209	1.1523	0.0114415	1.94152
IAAV7203	1	91.017		0.183073	0.70808	0.0349797	0.60194	0.266031	0.575069	0.0950154	1.02221	0.0310195	1.50837
BS00067420_51	1	91.017		0.183073	0.70808	0.102348	0.80887	0.26603	0.57507	0.0950168	1.0222	0.0310213	1.50834
Kukri_c88698_296	1	93.5816		0.179886	0.70808	0.00849888	0.331117	0.260695	0.583867	0.0940511	1.02664	0.036858	1.43347
BobWhite_c37935_124	1	94.0841		0.176123	0.70808	0.00914833	0.341646	0.260921	0.583491	0.0980741	1.00845	0.0372415	1.42897
BS00021719_51	1	94.5867		0.173312	0.70808	0.00948294	0.342874	0.249812	0.602386	0.0921593	1.03546	0.0318037	1.49752
wsnp_Ex_c25734_34995416	1	95.0892		0.186398	0.70808	0.500011	0.92451	0.272157	0.565181	0.0971589	1.01252	0.031578	1.50062
BobWhite_c38865_319	1	95.0892		0.186418	0.70808	0.0163355	0.437912	0.272191	0.565126	0.0971691	1.01247	0.0315784	1.50061
tplb0041a22_935	1	96.0993		0.12999	0.675931	0.69241	0.949385	0.232603	0.633386	0.13075	0.883557	0.0292422	1.53399
Excalibur_c13489_867	1	96.6018		0.130052	0.675931	0.786085	0.964224	0.220579	0.656436	0.130955	0.882877	0.0294796	1.53048
tplb0046g22_1351	1	96.6018		0.130052	0.675931	0.0227146	0.488732	0.220579	0.656435	0.130955	0.882877	0.0294796	1.53048
BS00004522_51	1	98.6429		0.193384	0.70808	0.269255	0.876167	0.275214	0.560329	0.158324	0.800454	0.0347915	1.45853
Kukri_c10239_2186	1	100.166		0.176726	0.70808	0.0894694	0.798386	0.228044	0.641982	0.186046	0.730381	0.0541466	1.26643
BS00087601_51	1	100.668		0.186427	0.70808	0.10221	0.80887	0.236658	0.625879	0.165035	0.782423	0.035941	1.44441
RAC875_c31419_80	1	101.171		0.258274	0.70808	0.170957	0.835262	0.295023	0.530143	0.179932	0.744892	0.035467	1.45018
BS00094925_51	1	102.181		0.502203	0.70808	0.447351	0.922943	0.472782	0.325339	0.262321	0.581167	0.110504	0.956622
BS00022733_51	1	102.181		0.502206	0.70808	0.496011	0.923754	0.472784	0.325337	0.262322	0.581165	0.110505	0.956618
wsnp_Ex_c8588_14419007	1	102.684		0.489754	0.70808	0.440341	0.922091	0.455047	0.341944	0.263749	0.578809	0.115395	0.937815
Kukri_c60564_136	1	103.689		0.4872	0.70808	0.494984	0.923754	0.451377	0.345461	0.282794	0.54853	0.126182	0.899002
Ex_c8514_1342	1	105.212		0.17877	0.70808	0.0511036	0.678118	0.184032	0.735106	0.241948	0.616278	0.0826948	1.08252
Kukri_c11595_537	1	106.222		0.264117	0.70808	0.310701	0.889653	0.291548	0.53529	0.340509	0.467872	0.181924	0.740109
RFL_Contig3203_1971	1	106.724		0.276585	0.70808	0.0492947	0.671135	0.27968	0.553339	0.277081	0.557393	0.127542	0.894346
wsnp_Ku_c21356_31093507	1	106.724		0.276585	0.70808	0.0711155	0.770788	0.27968	0.553339	0.277082	0.557392	0.127542	0.894346
wsnp_Ex_c27940_37101775	1	107.729		0.285019	0.70808	0.0517375	0.681727	0.273923	0.562371	0.311707	0.506253	0.142942	0.844839
wsnp_Ex_c5216_9235964	1	108.232		0.277958	0.70808	0.0557535	0.69535	0.258631	0.587319	0.305598	0.514849	0.125157	0.902544
BS00033262_51	1	109.755		0.241857	0.70808	0.0566172	0.699957	0.22796	0.642141	0.245787	0.609441	0.129188	0.888777
BobWhite_c18881_338	1	110.257		0.19096	0.70808	0.0330492	0.59403	0.175602	0.755471	0.205884	0.686377	0.106441	0.97289
wsnp_Ra_c37745_45806931	1	110.76		0.21259	0.70808	0.0499721	0.674671	0.188921	0.723719	0.243153	0.614121	0.123155	0.909548
BobWhite_c5356_1272	1	111.262		0.185461	0.70808	0.0330092	0.59403	0.161381	0.792147	0.228613	0.640899	0.117508	0.929932
BobWhite_rep_c63278_349	1	111.262		0.185461	0.70808	0.0350357	0.60194	0.161381	0.792148	0.228612	0.640901	0.117508	0.929934
Excalibur_c15357_432	1	111.765		0.187588	0.70808	0.37654	0.903038	0.161225	0.792567	0.217019	0.663502	0.114001	0.943092
CAP12_c2265_240	1	111.765		0.187588	0.70808	0.0357961	0.604227	0.161225	0.792567	0.217019	0.663502	0.114001	0.943091
TA004265_0757	1	112.775		0.169546	0.707971	0.357967	0.901177	0.138747	0.857775	0.11441	0.941538	0.0687895	1.16248
RFL_Contig22_387	1	112.775		0.169545	0.707971	0.350954	0.900127	0.138747	0.857777	0.114409	0.941539	0.0687893	1.16248
BS00065325_51	1	112.775		0.169544	0.707971	0.317716	0.892975	0.138745	0.857782	0.114408	0.941542	0.0687889	1.16248
tplb0045g22_418	1	113.277		0.140408	0.675931	0.789931	0.965084	0.114317	0.94189	0.107852	0.967172	0.0693169	1.15916
wsnp_Ra_c33025_41968284	1	113.277		0.140408	0.675931	0.365814	0.901177	0.114316	0.941892	0.107852	0.967171	0.069317	1.15916
wsnp_BG314157A_Ta_2_1	1	113.78		0.124473	0.675931	0.643665	0.947927	0.0982767	1.00755	0.109093	0.962203	0.0692023	1.15988
Ku_c13107_579	1	113.78		0.124473	0.675931	0.831514	0.970829	0.0982766	1.00755	0.109093	0.962202	0.0692023	1.15988
BS00067652_51	1	113.78		0.124473	0.675931	0.796384	0.965686	0.0982766	1.00755	0.109093	0.962202	0.0692023	1.15988
BS00096721_51	1	114.282		0.122154	0.675931	0.565272	0.936182	0.0974813	1.01108	0.11377	0.943972	0.070761	1.15021
BS00064638_51	1	114.283		0.122153	0.675931	0.612692	0.946241	0.0974812	1.01108	0.11377	0.943972	0.070761	1.15021
BS00077432_51	1	115.805		0.0858967	0.662009	0.869039	0.970829	0.063959	1.1941	0.108874	0.963077	0.0705811	1.15131
Kukri_c39377_286	1	125.122		0.0412469	0.494552	0.68366	0.949376	0.0323469	1.49017	0.102128	0.990854	0.0683507	1.16526
Kukri_c29039_315	1	125.624		0.0375332	0.477957	0.462207	0.923353	0.0299578	1.52349	0.100896	0.996125	0.0713048	1.14688
RAC875_c100147_55	1	126.127		0.0394693	0.485655	0.75998	0.95995	0.0316716	1.49933	0.106608	0.972209	0.0791066	1.10179
Excalibur_c3429_236	1	126.127		0.0394693	0.485655	0.620973	0.946701	0.0316716	1.49933	0.106608	0.972209	0.0791065	1.10179
BS00065324_51	1	135.443		0.0322099	0.448807	0.0959281	0.798399	0.0283263	1.54781	0.0862813	1.06408	0.0596979	1.22404
RAC875_c29540_413	1	135.946		0.0324425	0.448807	0.102141	0.80887	0.0287894	1.54077	0.0905878	1.04293	0.0629167	1.20123
Excalibur_c3475_903	1	136.956		0.0259728	0.422468	0.0488812	0.667267	0.0288938	1.5392	0.101528	0.993413	0.0804845	1.09429
Excalibur_c65437_104	1	136.956		0.0259728	0.422468	0.0537396	0.691034	0.0288938	1.5392	0.101528	0.993413	0.0804845	1.09429
wsnp_Ex_c20489_29564938	1	137.459		0.0347118	0.462218	0.0845999	0.797083	0.0387598	1.41162	0.124933	0.903321	0.0934784	1.02929
RAC875_c49074_374	1	137.459		0.0347118	0.462218	0.0790755	0.785489	0.0387598	1.41162	0.124932	0.903325	0.0934776	1.02929
IAAV6234	1	138.982		0.0290278	0.425779	0.099543	0.80524	0.0351122	1.45454	0.0874564	1.05821	0.0519103	1.28475
wsnp_BM140362A_Ta_2_2	1	139.992		0.0326842	0.448807	0.233927	0.86818	0.0341846	1.46617	0.0928967	1.032	0.0542794	1.26537
BS00022220_51	1	140.494		0.0318026	0.448807	0.223582	0.864986	0.0335086	1.47484	0.0972722	1.01201	0.0562432	1.24993
Ku_c1313_1673	1	141.504		0.0183629	0.398011	0.173414	0.835867	0.0247834	1.60584	0.106009	0.974657	0.0706982	1.15059
Ku_c10813_1122	1	142.007		0.0209447	0.413839	0.223938	0.864986	0.0286051	1.54356	0.106996	0.970634	0.070534	1.1516
BobWhite_c46007_582	1	142.509		0.021885	0.41948	0.169663	0.835262	0.0298102	1.52564	0.110075	0.95831	0.0717711	1.14405
Jagger_c5280_407	1	142.509		0.0218849	0.41948	0.234923	0.86818	0.02981	1.52564	0.110075	0.958311	0.0717709	1.14405
BS00067742_51	1	143.52		0.0252494	0.422468	0.457096	0.923353	0.0303127	1.51838	0.0994287	1.00249	0.0901414	1.04508
BS00088136_51	1	145.042		0.0263155	0.422942	0.14696	0.828872	0.033586	1.47384	0.208524	0.680844	0.15129	0.82019
BS00039377_51	1	145.545		0.0256687	0.422468	0.624293	0.946701	0.035178	1.45373	0.220968	0.65567	0.145968	0.835742
wsnp_Ku_c23012_32893918	1	145.545		0.0256684	0.422468	0.345942	0.897668	0.0351774	1.45374	0.220967	0.655673	0.145964	0.835755
BobWhite_c14587_51	1	145.545		0.0256685	0.422468	0.338858	0.896998	0.0351775	1.45374	0.220967	0.655673	0.145964	0.835755
RAC875_rep_c95460_302	1	145.545		0.0256745	0.422468	0.146403	0.828872	0.0351982	1.45348	0.220815	0.655971	0.14598	0.835708
Excalibur_c5033_587	1	145.545		0.0256746	0.422468	0.25738	0.874141	0.0351985	1.45348	0.220814	0.655973	0.145981	0.835704
RFL_Contig4781_1792	1	145.545		0.0256747	0.422468	0.625356	0.946701	0.0351987	1.45347	0.220816	0.65597	0.145981	0.835704
IACX7716	1	146.555		0.0274311	0.425779	0.771599	0.960587	0.0367089	1.43523	0.253531	0.595969	0.152996	0.815319
wsnp_BG263358A_Ta_2_1	1	147.058		0.0260067	0.422468	0.750051	0.958573	0.0361899	1.44141	0.251	0.600326	0.127004	0.896182
BobWhite_c26122_129	1	149.622		0.0184347	0.398011	0.840602	0.970829	0.0320353	1.49437	0.237465	0.6244	0.0850423	1.07036
wsnp_Ku_c33917_43336069	1	150.125		0.017026	0.37877	0.888945	0.975004	0.0295047	1.53011	0.229494	0.63923	0.083892	1.07628
BS00087588_51	1	151.135		0.0147484	0.343267	0.151696	0.833332	0.0274101	1.56209	0.216316	0.664912	0.0812893	1.08997
CAP7_c4879_249	1	152.145		0.020993	0.413839	0.664632	0.948147	0.0399117	1.3989	0.2561	0.591591	0.089531	1.04803
wsnp_Ex_c6563_11378915	1	152.648		0.0242573	0.422468	0.576836	0.940263	0.0460247	1.33701	0.245009	0.610818	0.0875807	1.05759
BS00028146_51	1	152.648		0.0242573	0.422468	0.503008	0.925398	0.0460247	1.33701	0.245009	0.610818	0.0875807	1.05759
Kukri_c45512_193	1	153.15		0.02289	0.422468	0.414218	0.913899	0.0413084	1.38396	0.231195	0.636021	0.0895207	1.04808
wsnp_CAP7_c3472_1623955	1	153.653		0.030729	0.442131	0.484602	0.923754	0.0544542	1.26397	0.234555	0.629756	0.0995072	1.00215
BS00012042_51	1	154.155		0.0385297	0.483971	0.464352	0.923353	0.0649686	1.1873	0.249991	0.602075	0.125411	0.901664
BS00088350_51	1	155.678		0.0627579	0.603804	0.390755	0.908251	0.110036	0.958466	0.203616	0.691187	0.110989	0.954721
RAC875_c25814_361	1	156.181		0.0659311	0.613813	0.330372	0.89409	0.115145	0.938755	0.204805	0.688659	0.116453	0.933849
BS00022396_51	1	156.683		0.0552208	0.565502	0.290518	0.885013	0.101641	0.992931	0.177736	0.750224	0.0951948	1.02139
BS00039795_51	1	157.693		0.066591	0.616773	0.923549	0.976909	0.120915	0.917519	0.194995	0.709977	0.114295	0.941973
BS00022239_51	1	158.703		0.103205	0.675931	0.971817	0.977058	0.171184	0.766537	0.203893	0.690597	0.108565	0.964312
BS00110130_51	1	159.206		0.106348	0.675931	0.944887	0.97697	0.173811	0.759924	0.196065	0.7076	0.103331	0.985769
BS00020241_51	1	161.247		0.103896	0.675931	0.724648	0.95518	0.177406	0.751032	0.231092	0.636216	0.124083	0.906287
BS00075532_51	1	161.75		0.107403	0.675931	0.705358	0.949385	0.177351	0.751167	0.236997	0.625257	0.12328	0.909107
Excalibur_c97157_137	1	162.252		0.113064	0.675931	0.763624	0.95995	0.183041	0.737451	0.242466	0.615349	0.129049	0.889244
BobWhite_c23632_322	1	162.755		0.12235	0.675931	0.780665	0.962329	0.194585	0.710891	0.249365	0.603164	0.136816	0.863863
IACX5994	1	163.257		0.107007	0.675931	0.567882	0.937299	0.180783	0.742842	0.172046	0.764356	0.0542898	1.26528
Kukri_c7119_392	1	163.257		0.107007	0.675931	0.625615	0.946701	0.180783	0.742841	0.172046	0.764356	0.0542898	1.26528
RAC875_rep_c105766_652	1	165.298		0.121003	0.675931	0.121088	0.814333	0.190922	0.719145	0.19389	0.712444	0.0539215	1.26824
BobWhite_c41272_159	1	165.298		0.12101	0.675931	0.103784	0.809845	0.190922	0.719144	0.193891	0.712443	0.0539216	1.26824
BS00068391_51	1	165.801		0.12934	0.675931	0.117097	0.814333	0.202392	0.693806	0.193142	0.714123	0.0548909	1.2605
BS00095510_51	1	166.303		0.137046	0.675931	0.161898	0.835262	0.212212	0.673229	0.192175	0.716302	0.050527	1.29648
BS00023935_51	1	166.303		0.137047	0.675931	0.244556	0.872777	0.212213	0.673229	0.192176	0.716302	0.0505271	1.29648
wsnp_CAP8_c4785_2322876	1	166.303		0.137047	0.675931	0.245699	0.872777	0.212213	0.673229	0.192176	0.716302	0.0505271	1.29648
BS00070581_51	1	166.303		0.137047	0.675931	0.202061	0.857703	0.212213	0.673228	0.192176	0.716301	0.0505271	1.29648
BS00070580_51	1	166.303		0.137047	0.675931	0.176582	0.836805	0.212213	0.673228	0.192176	0.716301	0.0505271	1.29648
BobWhite_c22134_398	1	166.806		0.141934	0.675931	0.161193	0.834485	0.214516	0.66854	0.19953	0.699991	0.0527397	1.27786
RAC875_c41993_582	1	167.308		0.152261	0.681936	0.1972	0.856108	0.232027	0.634461	0.213179	0.671255	0.0560466	1.25145
BS00110877_51	1	167.308		0.152262	0.681936	0.171958	0.835262	0.232028	0.634461	0.213179	0.671255	0.0560467	1.25145
TA005289_1104	1	167.308		0.152262	0.681936	0.173958	0.835867	0.232028	0.634459	0.21318	0.671254	0.0560468	1.25145
IAAV3156	1	168.318		0.152727	0.681936	0.222873	0.864986	0.230832	0.636705	0.213547	0.670507	0.0465339	1.33223
BobWhite_c24825_349	1	168.318		0.152728	0.681936	0.225581	0.868073	0.230832	0.636704	0.213547	0.670507	0.0465339	1.33223
BS00036104_51	1	168.318		0.152728	0.681936	0.199679	0.857703	0.230832	0.636704	0.213547	0.670507	0.0465338	1.33223
BobWhite_rep_c65812_710	1	168.318		0.152728	0.681936	0.254214	0.873821	0.230832	0.636703	0.213547	0.670506	0.0465337	1.33223
Excalibur_c21534_1436	1	169.329		0.199212	0.70808	0.0753324	0.77641	0.291241	0.535747	0.345199	0.46193	0.0883785	1.05365
CAP12_c6629_301	1	172.957		0.375618	0.70808	0.189034	0.83949	0.460354	0.336908	0.5391	0.268331	0.169568	0.770655
Kukri_c8757_107	1	173.46		0.367449	0.70808	0.116841	0.814333	0.456682	0.340386	0.547859	0.261331	0.183677	0.735944
wsnp_JD_c4904_6034093	1	174.983		0.439225	0.70808	0.19717	0.856108	0.511464	0.291185	0.542094	0.265925	0.197486	0.704464
wsnp_Ex_c12399_19776420	1	176.506		0.532519	0.70808	0.210879	0.862551	0.638123	0.195096	0.633429	0.198302	0.264043	0.578326
BS00067119_51	1	176.506		0.53252	0.70808	0.191984	0.846329	0.638124	0.195095	0.633437	0.198296	0.264048	0.578317
Excalibur_c60388_189	1	177.008		0.531191	0.70808	0.159253	0.833332	0.638318	0.194963	0.681428	0.16658	0.299491	0.523617
Kukri_c19251_236	1	178.013		0.599477	0.70808	0.228139	0.86818	0.697872	0.156224	0.74317	0.128912	0.379108	0.421237
BobWhite_c44164_151	1	178.013		0.599477	0.70808	0.233699	0.86818	0.697872	0.156224	0.743171	0.128911	0.379108	0.421237
BobWhite_rep_c49755_131	1	178.013		0.599478	0.70808	0.205813	0.858572	0.697873	0.156224	0.743172	0.128911	0.37911	0.421235
BobWhite_c44164_402	1	178.013		0.599481	0.70808	0.216203	0.862551	0.697875	0.156223	0.743175	0.128909	0.379114	0.42123
IAAV3695	1	178.516		0.61525	0.70808	0.0478974	0.663683	0.710148	0.148651	0.749558	0.125195	0.392741	0.405894
Excalibur_c66_147	1	178.516		0.615245	0.70808	0.20362	0.85836	0.710146	0.148653	0.749557	0.125195	0.39274	0.405895
IAAV3650	1	179.526		0.6374	0.70808	0.911085	0.976283	0.727175	0.138361	0.763485	0.117199	0.422913	0.373749
BS00032825_51	1	184.794		0.684547	0.70808	0.783323	0.963299	0.75292	0.123251	0.796361	0.0988898	0.465505	0.332076
RAC875_rep_c71093_1070	1	185.804		0.73108	0.70808	0.799204	0.966153	0.782093	0.106742	0.806846	0.0932094	0.537705	0.269456
BS00079088_51	1	187.845		0.644188	0.70808	0.821864	0.970829	0.681478	0.166548	0.874224	0.0583775	0.687759	0.162564
BS00065268_51	1	193.672		0.714352	0.70808	0.467144	0.923353	0.763176	0.117375	0.911853	0.0400753	0.86486	0.063054
Kukri_c310_1953	1	204.829		0.877452	0.729923	0.965754	0.97697	0.92083	0.0358205	0.817629	0.0874437	0.868935	0.0610125
wsnp_Ku_c14496_22838796	1	207.923		0.79339	0.708142	0.565095	0.936182	0.865939	0.0625127	0.719165	0.143171	0.840552	0.0754355
BS00106641_51	1	208.933		0.797442	0.708142	0.463565	0.923353	0.872272	0.0593478	0.682924	0.165627	0.825314	0.0833809
BS00043441_51	1	209.435		0.827019	0.711585	0.233641	0.86818	0.888091	0.0515427	0.605902	0.217598	0.804104	0.0946875
BS00022824_51	1	209.435		0.827019	0.711585	0.533166	0.927401	0.888091	0.0515427	0.605903	0.217597	0.804106	0.0946867
wsnp_Ex_c9918_16332583	1	209.938		0.841198	0.715237	0.281787	0.882605	0.891067	0.0500896	0.703296	0.152862	0.892423	0.0494293
wsnp_Ex_c25730_34991010	1	209.938		0.841198	0.715237	0.241882	0.87201	0.891067	0.0500897	0.703296	0.152862	0.892423	0.0494294
wsnp_Ex_c9343_15514531	1	210.44		0.858417	0.720036	0.577706	0.940263	0.897856	0.0467931	0.724696	0.139844	0.892118	0.0495776
RAC875_c53725_217	1	210.943		0.811118	0.708403	0.382923	0.906975	0.843742	0.0737903	0.639345	0.194265	0.847444	0.0718889
wsnp_Ex_c3201_5910642	1	211.953		0.713087	0.70808	0.139881	0.828872	0.722405	0.141219	0.520356	0.283699	0.739441	0.131097
BS00011521_51	1	211.953		0.713797	0.70808	0.559	0.93519	0.72301	0.140856	0.52402	0.280652	0.740653	0.130385
wsnp_Ex_c48407_53323483	1	211.953		0.713916	0.70808	0.556039	0.933773	0.723057	0.140828	0.524123	0.280567	0.740714	0.13035
GENE_0171_87	1	211.953		0.714166	0.70808	0.591339	0.940456	0.72315	0.140771	0.524329	0.280396	0.740836	0.130278
RAC875_c52947_338	1	212.455		0.664208	0.70808	0.502152	0.925398	0.663377	0.17824	0.445339	0.351309	0.65465	0.183991
Kukri_c65610_551	1	212.456		0.664206	0.70808	0.518987	0.926977	0.663375	0.178241	0.445337	0.351311	0.654648	0.183992
RAC875_c43002_382	1	214.237		0.364528	0.70808	0.414672	0.913899	0.343229	0.464416	0.286469	0.542922	0.371568	0.429961
BS00063847_51	1	215.76		0.309936	0.70808	0.0807447	0.78933	0.290281	0.537182	0.352117	0.453312	0.400524	0.397371
Kukri_c47559_289	1	215.76		0.309936	0.70808	0.0870525	0.798225	0.290281	0.537182	0.352117	0.453313	0.400524	0.397372
IAAV4238	1	215.76		0.309942	0.70808	0.476604	0.923754	0.290288	0.53717	0.352113	0.453317	0.400522	0.397373
BS00056823_51	1	216.262		0.328258	0.70808	0.861347	0.970829	0.327119	0.485295	0.260581	0.584057	0.323619	0.489966
BobWhite_c16159_288	1	216.262		0.328259	0.70808	0.854055	0.970829	0.327121	0.485292	0.26058	0.58406	0.323617	0.489968
Kukri_c44201_497	1	216.765		0.379934	0.70808	0.187075	0.838904	0.384134	0.415518	0.270032	0.568585	0.33401	0.47624
RAC875_c51346_99	1	217.267		0.335675	0.70808	0.301584	0.889013	0.335091	0.474837	0.288882	0.539279	0.365592	0.437003
wsnp_Ra_c59303_60669172	1	217.267		0.335674	0.70808	0.848404	0.970829	0.33509	0.474839	0.288882	0.53928	0.365592	0.437003
BS00065170_51	1	217.267		0.335673	0.70808	0.830775	0.970829	0.335089	0.47484	0.288881	0.539281	0.365592	0.437004
Kukri_c19837_432	1	217.77		0.321648	0.70808	0.790524	0.965084	0.31853	0.496849	0.286893	0.54228	0.372785	0.428541
RAC875_rep_c71278_345	1	218.272		0.315084	0.70808	0.800865	0.967538	0.307665	0.511922	0.285972	0.543676	0.396576	0.401674
IAAV6100	1	218.272		0.315084	0.70808	0.246515	0.872777	0.307665	0.511923	0.285972	0.543677	0.396575	0.401674
BS00022514_51	1	220.837		0.549305	0.70808	0.646671	0.947927	0.575961	0.239607	0.312364	0.505339	0.538896	0.268495
BS00035273_51	1	220.837		0.549308	0.70808	0.176949	0.836805	0.575964	0.239605	0.312365	0.505337	0.538898	0.268493
Excalibur_c41592_100	1	221.34		0.463281	0.70808	0.117757	0.814333	0.489916	0.309878	0.217737	0.662068	0.361035	0.44245
BS00064087_51	1	221.842		0.47225	0.70808	0.0989006	0.80524	0.497093	0.303563	0.23577	0.627511	0.373796	0.427365
IAAV8446	1	222.345		0.483175	0.70808	0.0936701	0.798386	0.510437	0.292058	0.251101	0.600151	0.370179	0.431588
Excalibur_c6476_163	1	222.847		0.519942	0.70808	0.102464	0.808892	0.524656	0.280126	0.322553	0.491399	0.431994	0.364522
CAP11_c1115_150	1	223.857		0.513751	0.70808	0.359223	0.901177	0.488309	0.311305	0.350195	0.45569	0.405101	0.392437
BS00096930_51	1	224.36		0.492531	0.70808	0.342273	0.896998	0.463731	0.333734	0.331129	0.480003	0.387585	0.411633
Kukri_c18608_729	1	225.37		0.338721	0.70808	0.182192	0.838634	0.3889	0.410162	0.311033	0.507194	0.374307	0.426772
tplb0059i08_441	1	225.37		0.33872	0.70808	0.410594	0.913498	0.388899	0.410163	0.311033	0.507194	0.374307	0.426773
Tdurum_contig47006_1105	1	225.37		0.33872	0.70808	0.365664	0.901177	0.388899	0.410163	0.311032	0.507194	0.374306	0.426773
Excalibur_c17004_1396	1	225.37		0.33872	0.70808	0.155579	0.833332	0.388899	0.410164	0.311032	0.507195	0.374306	0.426773
wsnp_Ex_c2918_5381441	1	225.872		0.344872	0.70808	0.436034	0.921633	0.387748	0.41145	0.309676	0.509092	0.383787	0.415909
BobWhite_c44947_277	1	231.14		0.427217	0.70808	0.0454934	0.645471	0.335533	0.474265	0.242418	0.615435	0.308285	0.511047
wsnp_Ex_c52086_55808193	1	231.14		0.427215	0.70808	0.309811	0.889653	0.335531	0.474267	0.242416	0.615439	0.308283	0.51105
RAC875_c43389_105	1	231.14		0.427213	0.70808	0.380602	0.904767	0.33553	0.474269	0.242415	0.61544	0.308283	0.51105
BS00011913_51	1	231.643		0.356521	0.70808	0.0297599	0.570473	0.279732	0.553257	0.19465	0.710745	0.286817	0.542395
RAC875_c5882_307	1	231.643		0.356521	0.70808	0.0262352	0.531161	0.279733	0.553257	0.19465	0.710745	0.286818	0.542394
IACX6022	1	231.643		0.356521	0.70808	0.0234221	0.500943	0.279733	0.553257	0.19465	0.710745	0.286818	0.542394
BS00023417_51	1	232.145		0.335654	0.70808	0.0219133	0.488732	0.25804	0.588313	0.165239	0.781888	0.248294	0.605034
BS00054271_51	1	232.146		0.335654	0.70808	0.0256415	0.52504	0.25804	0.588313	0.165239	0.781888	0.248294	0.605034
BS00024286_51	1	232.648		0.310661	0.70808	0.0193275	0.467466	0.247842	0.605825	0.160138	0.795505	0.242266	0.615708
IAAV1301	1	233.151		0.363526	0.70808	0.0224413	0.488732	0.27005	0.568556	0.294604	0.530762	0.376064	0.424738
BS00067458_51	1	233.151		0.363526	0.70808	0.0298582	0.57084	0.27005	0.568556	0.294604	0.530761	0.376065	0.424737
BS00051843_51	1	233.653		0.363565	0.70808	0.0224402	0.488732	0.269863	0.568857	0.304587	0.516289	0.386498	0.412853
BS00063399_51	1	234.663		0.261634	0.70808	0.0346802	0.600639	0.179325	0.74636	0.21803	0.661484	0.272169	0.565161
BS00032855_51	1	236.186		0.324019	0.70808	0.431446	0.918806	0.227195	0.643602	0.269181	0.569955	0.324054	0.489382
BS00067741_51	1	238.227		0.356335	0.70808	0.439768	0.922091	0.256757	0.590477	0.291592	0.535225	0.333686	0.476661
Jagger_c5878_119	2	0		0.675502	0.70808	0.157015	0.833332	0.678414	0.168505	0.746552	0.12694	0.82386	0.0841464
Kukri_c44369_131	2	0.502517		0.68276	0.70808	0.171002	0.835262	0.686408	0.163418	0.750084	0.12489	0.826287	0.0828691
Ra_c78638_309	2	1.00503		0.79554	0.708142	0.867495	0.970829	0.786364	0.104376	0.73504	0.133689	0.816102	0.0882555
BS00071333_51	2	1.00504		0.795571	0.708142	0.262071	0.874141	0.786395	0.104359	0.735018	0.133702	0.816108	0.0882521
BS00071161_51	2	1.00506		0.795628	0.708142	0.70105	0.949385	0.786449	0.104329	0.734974	0.133728	0.816116	0.0882483
BS00022504_51	2	1.00507		0.795628	0.708142	0.275704	0.881642	0.786449	0.104329	0.734974	0.133728	0.816116	0.0882481
Excalibur_c22958_433	2	1.50755		0.683163	0.70808	0.219997	0.862747	0.6671	0.175809	0.748717	0.125683	0.831758	0.0800032
Excalibur_c21898_1423	2	1.50756		0.666669	0.70808	0.374745	0.901675	0.653706	0.184618	0.749953	0.124966	0.833595	0.0790449
Excalibur_c10657_796	2	1.50757		0.666667	0.70808	0.182969	0.838634	0.653704	0.184619	0.749952	0.124966	0.833595	0.0790449
BS00026180_51	2	2.01007		0.690144	0.70808	0.403205	0.912933	0.678599	0.168387	0.747974	0.126113	0.825757	0.0831479
BS00093078_51	2	2.51258		0.66428	0.70808	0.297079	0.889013	0.656562	0.182724	0.749789	0.125061	0.828218	0.0818554
BS00050522_51	2	8.90425		0.573545	0.70808	0.130065	0.819481	0.56954	0.244476	0.714481	0.146009	0.830833	0.0804863
BS00011824_51	2	9.91439		0.72066	0.70808	0.87634	0.972378	0.691357	0.160297	0.751236	0.124223	0.877398	0.0568035
BS00064465_51	2	9.9144		0.720661	0.70808	0.535012	0.927401	0.691358	0.160297	0.751237	0.124223	0.877398	0.0568033
Kukri_c37738_417	2	10.4169		0.649985	0.70808	0.676893	0.948147	0.627103	0.202661	0.796531	0.0987976	0.866556	0.0622035
BobWhite_c4303_524	2	10.4169		0.649985	0.70808	0.681828	0.948551	0.627103	0.202661	0.796531	0.0987974	0.866556	0.0622035
BS00022296_51	2	10.4169		0.649985	0.70808	0.627572	0.946701	0.627103	0.202661	0.796531	0.0987973	0.866556	0.0622034
BS00030768_51	2	10.9194		0.634174	0.70808	0.527418	0.926977	0.598957	0.222604	0.779897	0.107963	0.823156	0.0845178
BobWhite_c5793_372	2	13.4841		0.60739	0.70808	0.247137	0.872777	0.576891	0.238906	0.804276	0.0945949	0.780448	0.107656
Excalibur_c43567_633	2	13.9866		0.597514	0.70808	0.41359	0.913856	0.580242	0.236391	0.809812	0.091616	0.761212	0.118495
Tdurum_contig28703_293	2	13.9866		0.597514	0.70808	0.123269	0.814333	0.580242	0.236391	0.809812	0.091616	0.761211	0.118495
BS00022482_51	2	13.9866		0.597514	0.70808	0.261295	0.874141	0.580242	0.236391	0.809812	0.0916161	0.761211	0.118495
Excalibur_c30569_384	2	13.9867		0.589403	0.70808	0.0780676	0.779012	0.573901	0.241163	0.810611	0.0911876	0.761041	0.118592
BS00066271_51	2	13.9867		0.589405	0.70808	0.426168	0.918283	0.573901	0.241163	0.810611	0.0911876	0.76104	0.118592
BS00106495_51	2	18.7021		0.593945	0.70808	0.132647	0.823124	0.512892	0.289974	0.719896	0.14273	0.489724	0.310049
Kukri_c8211_401	2	19.2047		0.626872	0.70808	0.200024	0.857703	0.554065	0.256439	0.686404	0.16342	0.474167	0.324068
BS00023102_51	2	19.2047		0.626871	0.70808	0.105848	0.809845	0.554065	0.256439	0.686403	0.163421	0.474167	0.324068
CAP8_c2499_173	2	19.2047		0.626871	0.70808	0.0942995	0.798386	0.554065	0.25644	0.686403	0.163421	0.474167	0.324069
Kukri_c36151_170	2	19.7072		0.743234	0.70808	0.303703	0.889013	0.683421	0.165311	0.802536	0.0955356	0.499843	0.301167
D_F5XZDLF01B50S3_317	2	19.7072		0.743234	0.70808	0.137611	0.828872	0.683422	0.165311	0.802536	0.0955354	0.499842	0.301167
BS00003917_51	2	19.7072		0.743234	0.70808	0.321458	0.892975	0.683421	0.165311	0.802536	0.0955356	0.499842	0.301167
BS00081729_51	2	19.7072		0.743233	0.70808	0.928719	0.976909	0.683421	0.165312	0.802535	0.0955358	0.499841	0.301168
BS00081734_51	2	20.2097		0.728829	0.70808	0.981169	0.97742	0.663898	0.177898	0.790694	0.101992	0.482303	0.31668
BS00011608_51	2	20.7122		0.732811	0.70808	0.694309	0.949385	0.668851	0.174671	0.823359	0.0844106	0.508578	0.293642
BS00070706_51	2	20.7122		0.732812	0.70808	0.804441	0.967642	0.668852	0.17467	0.82336	0.08441	0.508579	0.293641
CAP11_c852_366	2	20.7122		0.732814	0.70808	0.765943	0.959986	0.668854	0.174669	0.823364	0.0844083	0.508581	0.29364
BS00029539_51	2	21.2147		0.785265	0.708142	0.374051	0.901177	0.737181	0.132426	0.882363	0.0543529	0.540146	0.267489
RFL_Contig4140_1135	2	22.7223		0.800147	0.708142	0.326549	0.89409	0.759185	0.119652	0.857055	0.0669915	0.497661	0.303067
RAC875_c8222_773	2	23.2248		0.824095	0.710713	0.160057	0.833332	0.79508	0.0995892	0.856467	0.0672892	0.483649	0.31547
BS00022101_51	2	23.7273		0.842401	0.715296	0.13368	0.823397	0.817645	0.0874353	0.853233	0.0689325	0.470403	0.32753
BS00022429_51	2	23.7273		0.8424	0.715296	0.827527	0.970829	0.817644	0.0874358	0.853233	0.0689324	0.470402	0.327531
Tdurum_contig50555_632	2	24.7374		0.837051	0.714293	0.330858	0.89409	0.810062	0.0914817	0.885802	0.0526635	0.50876	0.293487
GENE_4832_103	2	24.7375		0.837051	0.714293	0.719923	0.954529	0.810062	0.0914816	0.885802	0.0526633	0.508761	0.293487
BS00098794_51	2	25.7476		0.861187	0.721267	0.519379	0.926977	0.835941	0.0778242	0.845536	0.0728679	0.379209	0.421122
BS00105833_51	2	25.7476		0.861187	0.721267	0.533074	0.927401	0.835941	0.0778243	0.845536	0.072868	0.379208	0.421122
RAC875_c7926_467	2	26.2501		0.84714	0.716653	0.536053	0.927401	0.811038	0.0909589	0.830799	0.0805043	0.358022	0.44609
BS00037387_51	2	26.7526		0.841931	0.715296	0.60756	0.946241	0.800049	0.0968831	0.81709	0.0877302	0.348879	0.457325
Tdurum_contig403_290	2	26.7526		0.841931	0.715296	0.577276	0.940263	0.800049	0.0968833	0.81709	0.0877303	0.348879	0.457325
Tdurum_contig50667_306	2	28.7937		0.878755	0.730131	0.760576	0.95995	0.828564	0.0816737	0.800143	0.0968325	0.40268	0.39504
Excalibur_c16851_835	2	28.7937		0.878757	0.730131	0.714615	0.952434	0.828559	0.0816764	0.800124	0.0968428	0.402679	0.395041
CAP8_c1356_450	2	28.7937		0.878757	0.730131	0.506673	0.926977	0.828559	0.0816766	0.800124	0.0968429	0.402679	0.395042
CAP7_c3847_204	2	28.7937		0.878171	0.730131	0.534696	0.927401	0.827548	0.082207	0.799857	0.0969876	0.40232	0.395428
BobWhite_c14271_1379	2	28.7937		0.878171	0.730131	0.219347	0.862747	0.827548	0.0822069	0.799857	0.0969875	0.402321	0.395427
Excalibur_c11666_996	2	28.7938		0.878336	0.730131	0.795389	0.965645	0.827729	0.0821116	0.799888	0.096971	0.402386	0.395357
BS00090770_51	2	28.7938		0.878361	0.730131	0.450244	0.922943	0.827707	0.0821233	0.799762	0.0970392	0.402199	0.395559
TA003422_0757	2	30.3167		0.759842	0.70808	0.855341	0.970829	0.714315	0.14611	0.718453	0.143602	0.392407	0.406263
BS00105846_51	2	30.8192		0.713167	0.70808	0.216602	0.862551	0.654638	0.183999	0.706361	0.150973	0.376654	0.424057
CAP7_c3299_342	2	31.3217		0.721952	0.70808	0.280712	0.882605	0.66565	0.176754	0.701019	0.15427	0.359801	0.443938
CAP7_c3299_316	2	31.3217		0.721953	0.70808	0.212051	0.862551	0.665651	0.176754	0.701019	0.15427	0.359801	0.443938
IAAV3666	2	33.3628		0.92708	0.738225	0.925819	0.976909	0.888478	0.0513533	0.725221	0.13953	0.557201	0.253988
Excalibur_c415_844	2	33.3628		0.928248	0.738389	0.391528	0.908251	0.89011	0.0505561	0.729782	0.136807	0.560684	0.251282
BobWhite_c39269_243	2	33.3628		0.927644	0.738389	0.764282	0.95995	0.889728	0.0507428	0.736013	0.133115	0.571056	0.243322
Excalibur_c14273_1928	2	33.3628		0.916635	0.737218	0.297413	0.889013	0.875962	0.0575149	0.742357	0.129387	0.582674	0.234574
BS00053605_51	2	33.3629		0.919322	0.737218	0.948549	0.97697	0.880205	0.0554164	0.745542	0.127528	0.585558	0.23243
IAAV4194	2	33.3629		0.919977	0.737218	0.623908	0.946701	0.88124	0.0549058	0.746374	0.127044	0.586331	0.231857
BS00093336_51	2	33.3629		0.919105	0.737218	0.258442	0.874141	0.878498	0.056259	0.745829	0.127361	0.584064	0.233539
Ex_c14361_506	2	33.3629		0.918203	0.737218	0.945198	0.97697	0.875725	0.0576324	0.745266	0.127689	0.581891	0.235159
Excalibur_c55363_265	2	33.3629		0.917287	0.737218	0.889617	0.975065	0.872956	0.0590077	0.744687	0.128026	0.579831	0.236699
Excalibur_c20921_163	2	33.3629		0.915472	0.737218	0.880615	0.973114	0.867565	0.0616977	0.743498	0.12872	0.576124	0.239484
BS00076889_51	2	33.3629		0.914597	0.737218	0.915847	0.976909	0.865005	0.0629816	0.742892	0.129074	0.574503	0.240707
Excalibur_c3270_1566	2	33.363		0.914267	0.737218	0.841211	0.970829	0.863439	0.0637686	0.742554	0.129272	0.570118	0.244035
wsnp_Ex_c5780_10153638	2	33.363		0.914193	0.737218	0.269596	0.876167	0.858386	0.0663173	0.727766	0.138008	0.539934	0.26766
Tdurum_contig44861_237	2	33.363		0.914193	0.737218	0.281031	0.882605	0.858386	0.0663176	0.727767	0.138008	0.539934	0.267659
RAC875_c51663_87	2	33.8653		0.90359	0.736264	0.355625	0.901177	0.841043	0.0751818	0.82782	0.0820639	0.636656	0.196095
Tdurum_contig34049_172	2	35.3883		0.795038	0.708142	0.821474	0.970829	0.720562	0.142329	0.967653	0.0142805	0.877766	0.0566212
BS00065053_51	2	35.8908		0.792284	0.708142	0.796175	0.965686	0.706847	0.150675	0.970147	0.0131624	0.880743	0.0551508
BS00067003_51	2	36.3933		0.772338	0.708142	0.705474	0.949385	0.691138	0.160435	0.985921	0.00615782	0.917523	0.0373831
Excalibur_c3510_2372	2	38.958		0.569208	0.70808	0.340116	0.896998	0.492815	0.307316	0.968697	0.0138123	0.859233	0.0658891
IAAV7704	2	38.958		0.569208	0.70808	0.400626	0.912143	0.492816	0.307315	0.968696	0.0138123	0.859233	0.0658892
Tdurum_contig75938_1546	2	39.4605		0.59922	0.70808	0.424076	0.917622	0.530587	0.275243	0.967118	0.0145205	0.857018	0.0670099
RAC875_c826_839	2	39.963		0.670029	0.70808	0.692982	0.949385	0.640081	0.193765	0.965717	0.0151502	0.855617	0.0677205
BS00022902_51	2	39.963		0.670028	0.70808	0.615346	0.946241	0.640082	0.193765	0.965717	0.0151502	0.855618	0.0677201
BS00099829_51	2	39.963		0.670028	0.70808	0.245545	0.872777	0.640082	0.193765	0.965717	0.0151502	0.855618	0.0677201
RAC875_c20904_686	2	42.2652		0.718572	0.70808	0.770695	0.960587	0.688263	0.162246	0.969953	0.0132492	0.864259	0.0633561
Excalibur_c46902_92	2	46.8696		0.780745	0.708142	0.76662	0.959986	0.734507	0.134004	0.972752	0.0119977	0.871928	0.0595195
BobWhite_c26045_230	2	49.9634		0.810936	0.708403	0.751716	0.958776	0.747186	0.126571	0.973208	0.0117944	0.863875	0.0635491
BS00022590_51	2	49.9634		0.810936	0.708403	0.761383	0.95995	0.747186	0.126571	0.973208	0.0117944	0.863875	0.0635491
RAC875_c13585_778	2	50.4659		0.845663	0.716576	0.769945	0.96054	0.800642	0.0965617	0.989242	0.00469763	0.926937	0.0329498
BS00022916_51	2	52.507		0.687045	0.70808	0.908508	0.976283	0.649978	0.187101	0.973218	0.0117897	0.819963	0.0862058
BS00011205_51	2	53.0095		0.591452	0.70808	0.458688	0.923353	0.556795	0.254305	0.946353	0.0239469	0.751594	0.124017
wsnp_Ex_c25782_35041189	2	53.0095		0.591451	0.70808	0.976315	0.977157	0.556795	0.254305	0.946353	0.0239469	0.751593	0.124017
BS00068456_51	2	53.512		0.577825	0.70808	0.396495	0.910643	0.545218	0.263429	0.947905	0.0232352	0.746242	0.127121
CAP8_rep_c9642_82	2	55.035		0.573167	0.70808	0.527644	0.926977	0.483276	0.315804	0.933481	0.0298944	0.659504	0.180783
GENE_1756_115	2	55.035		0.573169	0.70808	0.432579	0.919743	0.483279	0.315802	0.933483	0.0298937	0.659514	0.180776
Kukri_c8533_1398	2	55.035		0.573174	0.70808	0.515297	0.926977	0.483286	0.315796	0.933483	0.0298934	0.659516	0.180775
BS00074665_51	2	55.5375		0.571682	0.70808	0.622072	0.946701	0.487254	0.312245	0.89871	0.0463805	0.682408	0.165956
Kukri_c4376_388	2	55.5375		0.57183	0.70808	0.568492	0.937299	0.48725	0.312248	0.898726	0.0463727	0.682155	0.166117
BS00087784_51	2	55.5375		0.568661	0.70808	0.910642	0.976283	0.485282	0.314006	0.89995	0.0457818	0.683262	0.165413
RAC875_c29906_275	2	55.5375		0.567684	0.70808	0.680701	0.948551	0.48502	0.314241	0.902404	0.0445992	0.686616	0.163286
Excalibur_c26936_636	2	55.5375		0.567683	0.70808	0.633899	0.946701	0.485019	0.314241	0.902404	0.044599	0.686617	0.163286
Kukri_c105601_74	2	56.5476		0.51687	0.70808	0.798072	0.965764	0.443534	0.353073	0.926988	0.0329258	0.735846	0.133213
wsnp_Ku_c11987_19473636	2	56.5477		0.516869	0.70808	0.811811	0.969628	0.443534	0.353073	0.926988	0.0329258	0.735846	0.133213
Kukri_c18006_1568	2	56.5477		0.516868	0.70808	0.784162	0.96346	0.443533	0.353074	0.926988	0.0329258	0.735847	0.133213
BS00022255_51	2	56.5477		0.516866	0.70808	0.773157	0.960868	0.443531	0.353076	0.926989	0.0329256	0.735848	0.133212
wsnp_Ku_rep_c70742_70379526	2	56.5477		0.516865	0.70808	0.185638	0.838645	0.44353	0.353077	0.926989	0.0329256	0.735848	0.133212
Tdurum_contig17609_117	2	56.5477		0.516865	0.70808	0.16523	0.835262	0.44353	0.353077	0.926989	0.0329255	0.735848	0.133212
Ra_c16879_977	2	56.5477		0.516864	0.70808	0.194979	0.851717	0.44353	0.353077	0.926989	0.0329254	0.735849	0.133211
Excalibur_c6417_938	2	56.5477		0.516864	0.70808	0.885285	0.974498	0.443529	0.353078	0.926989	0.0329254	0.735849	0.133211
D_contig25392_201	2	57.0502		0.458321	0.70808	0.113003	0.814333	0.387126	0.412147	0.925344	0.0336966	0.728313	0.137682
Tdurum_contig17609_308	2	57.5527		0.475872	0.70808	0.177351	0.836805	0.406725	0.390699	0.925	0.0338581	0.724535	0.139941
GENE_3653_580	2	58.0552		0.426056	0.70808	0.104363	0.809845	0.358507	0.445502	0.923133	0.0347355	0.720177	0.142561
BS00110546_51	2	58.5577		0.446079	0.70808	0.183861	0.838634	0.376496	0.42424	0.918112	0.0371041	0.724539	0.139938
RAC875_rep_c109416_191	2	59.0602		0.354029	0.70808	0.120163	0.814333	0.265402	0.576096	0.890429	0.0504007	0.69475	0.158172
Excalibur_c75821_605	2	59.0602		0.354028	0.70808	0.469068	0.923353	0.265402	0.576096	0.890429	0.0504007	0.69475	0.158172
Ra_c40444_302	2	64.8869		0.466298	0.70808	0.287342	0.883677	0.402077	0.395691	0.962387	0.0166502	0.869498	0.0607314
RFL_Contig2852_1839	2	69.6024		0.832246	0.712773	0.278833	0.882605	0.773571	0.1115	0.975981	0.0105586	0.903434	0.0441037
Excalibur_c18876_334	2	70.105		0.824018	0.710713	0.569227	0.937562	0.771694	0.112555	0.982438	0.0076948	0.916299	0.0379628
TA004324_0491	2	70.105		0.824017	0.710713	0.613248	0.946241	0.771693	0.112555	0.982438	0.00769472	0.916299	0.0379627
GENE_0522_336	2	70.105		0.824017	0.710713	0.120672	0.814333	0.771692	0.112556	0.982438	0.00769467	0.916299	0.0379626
BobWhite_c19327_314	2	70.1051		0.824017	0.710713	0.153809	0.833332	0.771693	0.112556	0.982439	0.00769457	0.9163	0.0379623
BobWhite_c39153_131	2	70.6075		0.827969	0.71196	0.901826	0.976283	0.77955	0.108156	0.98319	0.0073627	0.915607	0.0382907
Ex_c40520_1484	2	71.11		0.822054	0.710713	0.876641	0.972526	0.770759	0.113081	0.984518	0.00677622	0.914449	0.0388406
IAAV2452	2	71.6125		0.8216	0.710713	0.871142	0.971509	0.771459	0.112687	0.985346	0.0064114	0.920048	0.0361897
BS00029013_51	2	72.115		0.82374	0.710713	0.948081	0.97697	0.779351	0.108267	0.984283	0.00688012	0.914327	0.0388983
Excalibur_c89515_95	2	72.6175		0.81789	0.710346	0.84574	0.970829	0.770531	0.11321	0.985691	0.00625911	0.9172	0.037536
IAAV7043	2	73.6226		0.815746	0.710048	0.85588	0.970829	0.771537	0.112643	0.985175	0.00648678	0.912826	0.0396119
Ku_c5960_496	2	74.1251		0.819186	0.710346	0.892573	0.975576	0.781406	0.107123	0.98313	0.0073892	0.903221	0.044206
Excalibur_c13573_230	2	75.1301		0.805832	0.708142	0.586058	0.940263	0.761023	0.118602	0.986821	0.00576175	0.90208	0.0447548
BS00021995_51	2	76.6531		0.823008	0.710713	0.938031	0.976909	0.772877	0.11189	0.961627	0.0169933	0.818515	0.0869736
Kukri_rep_c111517_289	2	76.6531		0.823008	0.710713	0.781287	0.962466	0.772877	0.11189	0.961627	0.0169933	0.818514	0.0869737
wsnp_BE443531B_Ta_1_1	2	78.6942		0.839589	0.714935	0.658133	0.948147	0.780309	0.107733	0.951897	0.0214099	0.797252	0.0984041
Ku_c11813_215	2	81.491		0.844739	0.716576	0.723968	0.954819	0.769718	0.113668	0.9348	0.0292814	0.747705	0.12627
RAC875_rep_c95069_54	2	81.491		0.844739	0.716576	0.0976398	0.80158	0.769718	0.113669	0.934799	0.0292819	0.747703	0.126271
BS00063866_51	2	81.9935		0.745716	0.70808	0.356056	0.901177	0.680433	0.167215	0.838811	0.0763361	0.613023	0.212523
Excalibur_c6497_535	2	81.9935		0.745714	0.70808	0.589256	0.940439	0.68043	0.167216	0.838808	0.0763373	0.613021	0.212525
BobWhite_c1456_615	2	81.9935		0.745712	0.70808	0.0421146	0.627497	0.680428	0.167218	0.838806	0.0763384	0.61302	0.212526
BS00067244_51	2	82.496		0.792657	0.708142	0.657217	0.948147	0.720274	0.142502	0.739367	0.13114	0.556432	0.254588
BS00031023_51	2	82.496		0.792658	0.708142	0.107209	0.811089	0.720275	0.142502	0.739367	0.13114	0.556432	0.254588
BS00050630_51	2	83.5061		0.857754	0.719807	0.166744	0.835262	0.811281	0.0908287	0.805749	0.0938003	0.626739	0.202913
BS00031024_51	2	84.5163		0.893663	0.73364	0.218165	0.862551	0.820526	0.0859077	0.818324	0.0870747	0.644482	0.190789
GENE_2162_720	2	85.5264		0.745376	0.70808	0.798723	0.965986	0.668174	0.17511	0.821667	0.0853043	0.655927	0.183145
wsnp_Ra_c8506_14401408	2	85.5264		0.745374	0.70808	0.777589	0.960948	0.668173	0.175111	0.821667	0.0853043	0.655927	0.183145
wsnp_BE637864B_Ta_1_1	2	85.5264		0.745376	0.70808	0.427246	0.918806	0.668175	0.17511	0.821665	0.0853053	0.655925	0.183146
GENE_2162_749	2	85.5264		0.745376	0.70808	0.796985	0.965764	0.668174	0.17511	0.821665	0.0853051	0.655925	0.183146
TA003169_1042	2	85.5265		0.745376	0.70808	0.511753	0.926977	0.668174	0.17511	0.821666	0.0853049	0.655926	0.183145
BobWhite_c9316_300	2	86.0289		0.751729	0.70808	0.818941	0.970829	0.680182	0.167375	0.840753	0.0753316	0.691695	0.160086
CAP11_c7652_277	2	87.034		0.789179	0.708142	0.34616	0.897668	0.733394	0.134662	0.884867	0.0531219	0.76982	0.113611
Kukri_c24120_83	2	87.5365		0.796193	0.708142	0.38761	0.907862	0.748305	0.125921	0.889495	0.0508563	0.769748	0.113651
JD_c48840_451	2	87.5365		0.796203	0.708142	0.367244	0.901177	0.748305	0.125921	0.889496	0.0508559	0.769749	0.113651
BS00062632_51	2	87.5366		0.796194	0.708142	0.404921	0.912933	0.748306	0.125921	0.889498	0.050855	0.769751	0.11365
BS00003839_51	2	88.039		0.851613	0.717199	0.645842	0.947927	0.824747	0.0836793	0.905733	0.043	0.795202	0.0995226
RAC875_rep_c69360_259	2	88.039		0.851613	0.717199	0.691361	0.949385	0.824747	0.0836791	0.905733	0.0429997	0.795203	0.0995221
RAC875_c10659_1539	2	88.5415		0.836384	0.714293	0.620903	0.946701	0.814028	0.0893605	0.916565	0.0378367	0.810536	0.0912277
BS00031948_51	2	90.567		0.714079	0.70808	0.28449	0.882605	0.663435	0.178202	0.934237	0.0295427	0.832314	0.0797126
BS00068239_51	2	91.0695		0.685051	0.70808	0.297501	0.889013	0.631842	0.199392	0.924669	0.0340138	0.784829	0.105225
BS00050126_51	2	91.572		0.652748	0.70808	0.288046	0.883677	0.594226	0.226049	0.925718	0.0335211	0.776979	0.109591
Excalibur_c30762_713	2	91.572		0.652629	0.70808	0.268084	0.875779	0.594011	0.226206	0.925736	0.0335127	0.777087	0.10953
BS00009921_51	2	91.572		0.649978	0.70808	0.259953	0.874141	0.592249	0.227496	0.925593	0.0335799	0.776366	0.109933
BobWhite_rep_c62985_546	2	91.5721		0.629396	0.70808	0.257179	0.874141	0.579368	0.237045	0.924518	0.0340846	0.770697	0.113116
BS00097433_51	2	91.5721		0.624445	0.70808	0.254716	0.873821	0.576501	0.2392	0.92427	0.034201	0.769314	0.113897
BS00013824_51	2	91.5722		0.617173	0.70808	0.146531	0.828872	0.572476	0.242243	0.923916	0.0343677	0.767271	0.115051
BS00106581_51	2	91.5722		0.617172	0.70808	0.24081	0.87201	0.572476	0.242243	0.923916	0.0343676	0.767271	0.115051
BS00042054_51	2	91.5722		0.617172	0.70808	0.244663	0.872777	0.572475	0.242243	0.923916	0.0343676	0.767271	0.115051
BobWhite_c22266_315	2	92.0745		0.602125	0.70808	0.371981	0.901177	0.564557	0.248292	0.927328	0.0327666	0.770704	0.113113
Ex_c3265_2068	2	92.0746		0.602124	0.70808	0.191633	0.846329	0.564557	0.248292	0.927328	0.0327667	0.770703	0.113113
Ra_c15153_324	2	93.0847		0.59177	0.70808	0.869572	0.970829	0.571679	0.242848	0.925129	0.0337978	0.761137	0.118537
X1B_1R	2	98.3527		0.561986	0.70808	0.478371	0.923754	0.531052	0.274863	0.903329	0.0441542	0.706752	0.150733
Ra_c15472_872	2	100.917		0.425663	0.70808	0.629708	0.946701	0.453538	0.343387	0.967404	0.014392	0.788217	0.103354
BS00067507_51	2	101.42		0.402583	0.70808	0.403816	0.912933	0.435346	0.361165	0.95806	0.0186075	0.771687	0.112559
Kukri_rep_c112401_78	2	101.922		0.414609	0.70808	0.551091	0.930632	0.443967	0.35265	0.963402	0.0161926	0.775017	0.110689
BS00110520_51	2	101.922		0.41461	0.70808	0.593896	0.94063	0.443967	0.352649	0.963402	0.0161927	0.775018	0.110688
Excalibur_c11764_1265	2	102.425		0.432553	0.70808	0.524856	0.926977	0.461022	0.336278	0.95814	0.0185709	0.776139	0.110061
RFL_Contig5090_1154	2	102.927		0.448002	0.70808	0.339117	0.896998	0.476762	0.321699	0.955435	0.0197987	0.787386	0.103812
GENE_0528_131	2	102.927		0.448003	0.70808	0.487732	0.923754	0.476762	0.321699	0.955436	0.0197986	0.787386	0.103812
RAC875_c15207_450	2	103.43		0.462306	0.70808	0.508679	0.926977	0.484562	0.31465	0.959866	0.0177893	0.794771	0.0997578
BS00084305_51	2	103.43		0.462306	0.70808	0.523096	0.926977	0.484562	0.31465	0.959866	0.0177893	0.794771	0.0997578
Tdurum_contig10663_267	2	103.932		0.441793	0.70808	0.459726	0.923353	0.465534	0.332049	0.957609	0.0188117	0.786924	0.104067
Excalibur_c32033_97	2	103.932		0.441793	0.70808	0.366859	0.901177	0.465533	0.332049	0.957609	0.0188117	0.786924	0.104067
BS00004418_51	2	104.435		0.435247	0.70808	0.338422	0.896998	0.46014	0.33711	0.958464	0.0184241	0.787106	0.103967
BobWhite_c29857_228	2	104.435		0.435246	0.70808	0.397606	0.910643	0.46014	0.33711	0.958464	0.0184241	0.787105	0.103967
GENE_0339_153	2	104.435		0.435246	0.70808	0.460038	0.923353	0.46014	0.33711	0.958464	0.0184242	0.787105	0.103967
BobWhite_c26130_475	2	104.435		0.435246	0.70808	0.658789	0.948147	0.460139	0.337111	0.958464	0.0184242	0.787105	0.103967
Excalibur_c5606_1192	2	104.435		0.435246	0.70808	0.714243	0.952434	0.460139	0.337111	0.958464	0.0184243	0.787105	0.103967
IAAV4676	2	104.435		0.435246	0.70808	0.435069	0.920943	0.460139	0.337111	0.958464	0.0184244	0.787105	0.103967
Tdurum_contig101101_264	2	104.436		0.435244	0.70808	0.516976	0.926977	0.460135	0.337115	0.958461	0.0184255	0.787103	0.103969
GENE_0433_66	2	104.436		0.435244	0.70808	0.459383	0.923353	0.460135	0.337115	0.958461	0.0184255	0.787103	0.103969
BobWhite_c19204_92	2	104.436		0.435244	0.70808	0.470185	0.923353	0.460135	0.337115	0.958461	0.0184255	0.787103	0.103969
BS00024274_51	2	104.436		0.435244	0.70808	0.460162	0.923353	0.460135	0.337115	0.958461	0.0184256	0.787102	0.103969
Ku_c7557_633	2	104.437		0.435243	0.70808	0.459947	0.923353	0.460134	0.337116	0.95846	0.018426	0.787102	0.103969
Excalibur_c2868_1808	2	104.437		0.435243	0.70808	0.534266	0.927401	0.460134	0.337116	0.95846	0.018426	0.787102	0.103969
Tdurum_contig31387_156	2	104.437		0.435243	0.70808	0.500214	0.92451	0.460133	0.337116	0.95846	0.0184261	0.787102	0.103969
BS00066398_51	2	104.437		0.435243	0.70808	0.468874	0.923353	0.460133	0.337116	0.95846	0.0184261	0.787102	0.103969
BS00067404_51	2	104.437		0.435243	0.70808	0.503423	0.925398	0.460133	0.337116	0.95846	0.0184261	0.787102	0.103969
Excalibur_c19341_673	2	104.437		0.435243	0.70808	0.479811	0.923754	0.460133	0.337116	0.95846	0.0184261	0.787102	0.103969
IAAV1624	2	104.437		0.435243	0.70808	0.468022	0.923353	0.460133	0.337116	0.95846	0.0184261	0.787102	0.103969
BS00004981_51	2	104.437		0.435243	0.70808	0.510182	0.926977	0.460133	0.337116	0.95846	0.0184261	0.787101	0.103969
BS00065227_51	2	104.437		0.435243	0.70808	0.508869	0.926977	0.460133	0.337116	0.95846	0.0184261	0.787101	0.103969
BS00066117_51	2	104.437		0.435243	0.70808	0.48415	0.923754	0.460133	0.337116	0.95846	0.0184261	0.787101	0.103969
Ex_c2725_1442	2	104.437		0.435243	0.70808	0.478179	0.923754	0.460133	0.337116	0.95846	0.0184262	0.787101	0.103969
Excalibur_c3941_963	2	104.437		0.435243	0.70808	0.483519	0.923754	0.460133	0.337116	0.95846	0.0184262	0.787101	0.103969
IACX16878	2	104.437		0.435243	0.70808	0.472769	0.92356	0.460133	0.337117	0.95846	0.0184262	0.787101	0.103969
D_F1BEJMU02JP8DY_187	2	104.437		0.435241	0.70808	0.500808	0.925074	0.460131	0.337119	0.958458	0.0184269	0.7871	0.10397
D_contig18874_367	2	104.439		0.435239	0.70808	0.491324	0.923754	0.460126	0.337123	0.958455	0.0184284	0.787097	0.103972
Excalibur_c43626_117	2	104.439		0.435239	0.70808	0.492207	0.923754	0.460126	0.337123	0.958455	0.0184284	0.787097	0.103972
Tdurum_contig25384_530	2	104.439		0.435239	0.70808	0.493522	0.923754	0.460126	0.337124	0.958454	0.0184285	0.787097	0.103972
BS00067709_51	2	104.439		0.435239	0.70808	0.486766	0.923754	0.460126	0.337124	0.958454	0.0184286	0.787097	0.103972
Ra_c28610_501	2	104.439		0.435239	0.70808	0.474425	0.92356	0.460126	0.337124	0.958454	0.0184286	0.787097	0.103972
Excalibur_c32726_279	2	104.439		0.435239	0.70808	0.769475	0.960448	0.460125	0.337124	0.958454	0.0184286	0.787097	0.103972
IAAV5812	2	104.439		0.435238	0.70808	0.491557	0.923754	0.460125	0.337125	0.958454	0.0184288	0.787096	0.103972
Kukri_rep_c88225_329	2	104.439		0.435238	0.70808	0.48028	0.923754	0.460124	0.337125	0.958454	0.0184289	0.787095	0.103973
RAC875_c83089_213	2	104.44		0.435229	0.70808	0.488346	0.923754	0.460116	0.337133	0.958448	0.0184313	0.787088	0.103977
Kukri_c7_731	2	104.44		0.435227	0.70808	0.484391	0.923754	0.460114	0.337135	0.958447	0.0184319	0.787086	0.103978
Tdurum_contig12812_83	2	104.44		0.435227	0.70808	0.484573	0.923754	0.460114	0.337135	0.958447	0.0184319	0.787085	0.103978
RAC875_rep_c119710_79	2	104.441		0.435227	0.70808	0.474257	0.92356	0.460114	0.337135	0.958447	0.0184319	0.787085	0.103978
BS00071903_51	2	104.441		0.435227	0.70808	0.484152	0.923754	0.460114	0.337135	0.958447	0.018432	0.787085	0.103978
RAC875_c41222_105	2	104.441		0.435226	0.70808	0.746907	0.957393	0.460113	0.337135	0.958447	0.018432	0.787085	0.103978
Excalibur_c11598_1079	2	104.441		0.435225	0.70808	0.308971	0.889653	0.460112	0.337137	0.958446	0.0184325	0.787083	0.103979
GENE_0400_297	2	104.441		0.43522	0.70808	0.453814	0.923353	0.460107	0.337141	0.958444	0.018433	0.787081	0.103981
BS00065896_51	2	104.441		0.43522	0.70808	0.489703	0.923754	0.460107	0.337141	0.958444	0.0184331	0.787081	0.103981
tplb0038o14_634	2	104.441		0.43522	0.70808	0.440628	0.922091	0.460107	0.337141	0.958445	0.018433	0.787082	0.10398
GENE_0332_657	2	104.442		0.435234	0.70808	0.539164	0.927401	0.460116	0.337132	0.958449	0.0184311	0.7871	0.10397
RAC875_c2209_988	2	104.442		0.435235	0.70808	0.36953	0.901177	0.460117	0.337132	0.958449	0.018431	0.787101	0.103969
BS00066443_51	2	104.937		0.435474	0.70808	0.907975	0.976283	0.458791	0.338385	0.957761	0.0187429	0.800593	0.0965881
BS00062770_51	2	105.44		0.447247	0.70808	0.295626	0.889013	0.466256	0.331375	0.962054	0.0168004	0.815892	0.0883673
Excalibur_c41211_311	2	105.943		0.47145	0.70808	0.345669	0.897668	0.489366	0.310366	0.962174	0.0167463	0.820487	0.0859281
JD_c29157_213	2	106.445		0.482234	0.70808	0.328965	0.89409	0.496206	0.304338	0.9635	0.0161482	0.827181	0.0823992
BS00047700_51	2	106.445		0.482252	0.70808	0.379232	0.904204	0.496225	0.304321	0.963494	0.016151	0.827189	0.0823953
BobWhite_c4328_1345	2	106.948		0.51408	0.70808	0.394089	0.909652	0.514971	0.288217	0.939255	0.0272164	0.817952	0.0872723
BS00086667_51	2	107.45		0.485837	0.70808	0.33735	0.896998	0.49146	0.308512	0.917329	0.0374747	0.815771	0.0884317
Kukri_c19709_383	2	107.953		0.415175	0.70808	0.775946	0.960868	0.418654	0.378144	0.93469	0.0293323	0.783063	0.106203
Excalibur_c111213_145	2	107.953		0.415173	0.70808	0.770942	0.960587	0.418652	0.378146	0.93469	0.0293324	0.783062	0.106204
BS00003575_51	2	107.953		0.41517	0.70808	0.755892	0.95995	0.418648	0.378151	0.93469	0.0293324	0.78306	0.106205
Excalibur_s112007_259	2	107.953		0.415166	0.70808	0.580073	0.940263	0.418644	0.378155	0.93469	0.0293325	0.783057	0.106206
TA006072_0414	2	107.953		0.415166	0.70808	0.513834	0.926977	0.418644	0.378155	0.93469	0.0293325	0.783057	0.106206
RAC875_rep_c70022_1648	2	107.953		0.415166	0.70808	0.470122	0.923353	0.418644	0.378156	0.93469	0.0293325	0.783057	0.106207
BS00022625_51	2	107.953		0.415168	0.70808	0.764232	0.95995	0.418645	0.378154	0.934689	0.0293331	0.783054	0.106208
RAC875_rep_c72356_51	2	108.455		0.429063	0.70808	0.280213	0.882605	0.43661	0.359906	0.912842	0.0396043	0.733014	0.134888
BobWhite_c4147_1429	2	108.455		0.429063	0.70808	0.378834	0.904204	0.43661	0.359907	0.912842	0.0396044	0.733014	0.134888
BobWhite_c4147_1351	2	108.455		0.429063	0.70808	0.397279	0.910643	0.436609	0.359907	0.912842	0.0396044	0.733013	0.134888
Kukri_c9105_836	2	109.46		0.401079	0.70808	0.470274	0.923353	0.401702	0.396096	0.901522	0.0450239	0.697037	0.156744
Excalibur_c100837_236	2	109.46		0.401079	0.70808	0.627945	0.946701	0.401702	0.396096	0.901521	0.0450239	0.697037	0.156744
GENE_0121_924	2	109.963		0.47454	0.70808	0.740345	0.956008	0.469944	0.327953	0.931949	0.0306078	0.792918	0.100772
D_GB5Y7FA01D7RZC_302	2	110.465		0.399538	0.70808	0.34614	0.897668	0.404693	0.392875	0.868707	0.0611266	0.692973	0.159284
Tdurum_contig29169_84	2	111.47		0.392987	0.70808	0.49819	0.923786	0.398289	0.399802	0.862101	0.0644418	0.668052	0.17519
Excalibur_c87411_54	2	111.973		0.413245	0.70808	0.473789	0.92356	0.41596	0.380948	0.873517	0.0587284	0.709857	0.148829
GENE_4777_662	2	112.475		0.419399	0.70808	0.464159	0.923353	0.418618	0.378182	0.862493	0.0642445	0.691991	0.159899
RAC875_c15646_783	2	112.978		0.422067	0.70808	0.468085	0.923353	0.420237	0.376506	0.85898	0.0660171	0.691116	0.160449
Ra_c14047_629	2	113.48		0.436876	0.70808	0.55516	0.933303	0.427086	0.369484	0.871832	0.0595672	0.696416	0.157132
RAC875_c49601_837	2	113.983		0.433378	0.70808	0.654779	0.948147	0.424773	0.371844	0.852881	0.0691115	0.688935	0.161822
IAAV3220	2	114.988		0.430842	0.70808	0.613495	0.946241	0.420863	0.37586	0.843372	0.073981	0.679445	0.167846
wsnp_Ex_rep_c67665_66326492	2	115.49		0.414623	0.70808	0.501337	0.925398	0.409336	0.38792	0.86101	0.0649917	0.704889	0.151879
RAC875_c4783_311	2	115.993		0.404838	0.70808	0.427608	0.918806	0.400646	0.397239	0.841488	0.0749521	0.680627	0.167091
BS00065882_51	2	117.506		0.358122	0.70808	0.322009	0.892975	0.352092	0.453344	0.807713	0.092743	0.648507	0.188085
Kukri_c27447_3561	2	118.516		0.382781	0.70808	0.585919	0.940263	0.379502	0.420786	0.80874	0.0921911	0.666149	0.176429
Kukri_c8308_245	2	119.018		0.385925	0.70808	0.321698	0.892975	0.381746	0.418225	0.801475	0.0961101	0.665921	0.176577
Ku_c13515_171	2	120.028		0.466666	0.70808	0.37966	0.904426	0.456277	0.340771	0.797694	0.0981639	0.649709	0.187281
BS00097477_51	2	120.028		0.466665	0.70808	0.399318	0.912143	0.456277	0.340772	0.797693	0.098164	0.649709	0.187281
Kukri_c49091_371	2	121.038		0.440157	0.70808	0.386568	0.907862	0.419352	0.377421	0.793416	0.100499	0.686452	0.16339
Excalibur_c1797_321	2	121.039		0.440158	0.70808	0.417122	0.915207	0.419352	0.377421	0.793415	0.1005	0.686452	0.16339
IAAV4491	2	121.541		0.413146	0.70808	0.308113	0.889653	0.401008	0.396846	0.770182	0.113407	0.671254	0.173113
Tdurum_contig76507_442	2	121.541		0.413146	0.70808	0.351856	0.900127	0.401008	0.396846	0.770182	0.113407	0.671254	0.173113
BS00087451_51	2	121.541		0.413146	0.70808	0.323119	0.892975	0.401008	0.396847	0.770182	0.113407	0.671253	0.173113
BS00067247_51	2	123.054		0.349832	0.70808	0.24341	0.872777	0.327204	0.485181	0.754178	0.122526	0.670492	0.173607
Ku_c3893_771	2	123.054		0.34983	0.70808	0.207845	0.861951	0.327203	0.485182	0.754177	0.122527	0.670491	0.173607
Ra_c3837_797	2	123.556		0.378283	0.70808	0.306625	0.889348	0.352452	0.4529	0.748919	0.125565	0.672204	0.172499
Tdurum_contig47035_428	2	124.059		0.406203	0.70808	0.344826	0.897668	0.372333	0.429069	0.745525	0.127538	0.672055	0.172595
RAC875_c21274_235	2	127.074		0.436167	0.70808	0.384588	0.907862	0.376882	0.423794	0.714059	0.146266	0.692707	0.159451
wsnp_Ku_c7377_12718554	2	127.074		0.436167	0.70808	0.373916	0.901177	0.376883	0.423794	0.714059	0.146266	0.692707	0.15945
BS00073603_51	2	127.576		0.44933	0.70808	0.369305	0.901177	0.391345	0.407441	0.707098	0.15052	0.697839	0.156245
Excalibur_c55805_316	2	127.576		0.44933	0.70808	0.367517	0.901177	0.391345	0.407441	0.707098	0.15052	0.697839	0.156245
wsnp_Ku_c28591_38511783	2	127.576		0.44933	0.70808	0.376583	0.903038	0.391344	0.407441	0.707097	0.150521	0.697839	0.156245
Kukri_c20927_339	2	130.596		0.479913	0.70808	0.291763	0.887307	0.379786	0.420461	0.620294	0.207403	0.628771	0.201508
BobWhite_c11460_291	2	130.596		0.479912	0.70808	0.283481	0.882605	0.379786	0.420462	0.620293	0.207403	0.628771	0.201508
Excalibur_c29446_921	2	130.597		0.47991	0.70808	0.282321	0.882605	0.379782	0.420466	0.620291	0.207405	0.628771	0.201508
BS00033681_51	2	131.099		0.48309	0.70808	0.282187	0.882605	0.384502	0.415101	0.665209	0.177042	0.691882	0.159968
BS00030770_51	2	131.601		0.51647	0.70808	0.341382	0.896998	0.396825	0.401401	0.679786	0.167628	0.710964	0.148153
RAC875_c61917_248	2	132.607		0.509856	0.70808	0.325735	0.893026	0.382696	0.417146	0.670554	0.173566	0.711065	0.148091
BS00108497_51	2	133.109		0.458125	0.70808	0.21952	0.862747	0.318799	0.496483	0.604902	0.218315	0.651153	0.186317
Tdurum_contig70846_226	2	134.114		0.464479	0.70808	0.250609	0.872777	0.319999	0.494851	0.597541	0.223632	0.653787	0.184564
BobWhite_c15979_230	2	134.114		0.464479	0.70808	0.232782	0.86818	0.32	0.494851	0.597541	0.223632	0.653787	0.184564
TA003801_1144	2	134.617		0.455452	0.70808	0.211252	0.862551	0.316614	0.49947	0.581099	0.23575	0.623001	0.205511
RAC875_c46646_549	2	135.119		0.439314	0.70808	0.92332	0.976909	0.301519	0.520685	0.577093	0.238754	0.612338	0.213009
BS00022133_51	2	135.119		0.439311	0.70808	0.193561	0.849124	0.301517	0.520689	0.577091	0.238756	0.612335	0.213011
BobWhite_rep_c64920_402	2	135.622		0.466622	0.70808	0.896332	0.976283	0.3249	0.48825	0.571983	0.242617	0.630557	0.200276
BS00022575_51	2	136.124		0.520394	0.70808	0.323436	0.892975	0.379321	0.420993	0.567613	0.245948	0.662774	0.178634
IACX1705	2	136.627		0.544489	0.70808	0.356119	0.901177	0.411555	0.385572	0.59066	0.228663	0.706234	0.151052
BS00067146_51	2	136.627		0.54449	0.70808	0.342099	0.896998	0.411555	0.385572	0.59066	0.228662	0.706234	0.151052
IAAV3082	2	137.129		0.561105	0.70808	0.367472	0.901177	0.430383	0.366144	0.60235	0.220151	0.719149	0.143181
Kukri_c17692_936	2	138.652		0.557125	0.70808	0.263214	0.874141	0.413245	0.383792	0.60524	0.218072	0.69562	0.157628
Tdurum_contig25641_409	2	139.662		0.590709	0.70808	0.268604	0.87615	0.454016	0.342929	0.64169	0.192675	0.751329	0.12417
BS00073530_51	2	139.662		0.590746	0.70808	0.177884	0.836805	0.454066	0.342881	0.641704	0.192665	0.751366	0.124148
BS00078431_51	2	139.662		0.590929	0.70808	0.14064	0.828872	0.454313	0.342645	0.641774	0.192618	0.751551	0.124042
CAP12_c1981_78	2	139.662		0.592949	0.70808	0.173988	0.835867	0.4567	0.340369	0.644201	0.190978	0.753686	0.122809
Excalibur_c32708_488	2	139.662		0.593059	0.70808	0.171468	0.835262	0.456849	0.340227	0.644243	0.19095	0.753796	0.122746
wsnp_Ex_c22006_31180883	2	139.662		0.593504	0.70808	0.180477	0.838634	0.457442	0.339664	0.644407	0.19084	0.754224	0.1225
GENE_3626_308	2	139.663		0.593503	0.70808	0.166909	0.835262	0.457442	0.339664	0.644406	0.19084	0.754224	0.122499
BobWhite_rep_c66032_270	2	140.165		0.586724	0.70808	0.184056	0.838634	0.458078	0.33906	0.665016	0.177168	0.779362	0.108261
BS00023142_51	2	141.17		0.570605	0.70808	0.154842	0.833332	0.465544	0.332039	0.659293	0.180922	0.795795	0.0991985
Ra_c68984_1882	2	142.175		0.596733	0.70808	0.521818	0.926977	0.500826	0.300314	0.629385	0.201083	0.803126	0.0952162
BobWhite_c33506_732	2	142.175		0.596733	0.70808	0.511395	0.926977	0.500826	0.300313	0.629385	0.201083	0.803126	0.0952162
BS00089313_51	2	142.175		0.596739	0.70808	0.109673	0.813932	0.500832	0.300308	0.629384	0.201084	0.803126	0.0952161
BS00081127_51	2	142.175		0.596741	0.70808	0.098874	0.80524	0.500835	0.300305	0.629383	0.201085	0.803126	0.0952161
IAAV9039	2	142.175		0.59763	0.70808	0.170178	0.835262	0.502375	0.298972	0.629581	0.200949	0.803517	0.0950047
Kukri_c64195_432	2	142.175		0.597919	0.70808	0.0944008	0.798386	0.502563	0.29881	0.629966	0.200683	0.802227	0.0957027
Excalibur_c27798_1068	2	142.175		0.597919	0.70808	0.104568	0.809845	0.502563	0.298809	0.629966	0.200683	0.802227	0.0957027
BobWhite_c1967_388	2	143.185		0.607878	0.70808	0.309702	0.889653	0.513593	0.289381	0.659543	0.180757	0.798056	0.0979664
Tdurum_contig56874_562	2	143.688		0.611923	0.70808	0.327944	0.89409	0.523927	0.28073	0.661448	0.179504	0.800079	0.0968671
IAAV8763	2	144.693		0.628279	0.70808	0.405623	0.912933	0.544271	0.264185	0.698372	0.155913	0.803668	0.0949233
CAP7_c3456_113	2	145.195		0.630576	0.70808	0.342603	0.896998	0.555557	0.255272	0.659945	0.180492	0.805186	0.0941038
RFL_Contig3343_2115	2	146.703		0.640705	0.70808	0.350292	0.899481	0.576609	0.239118	0.634844	0.197333	0.80766	0.0927717
RAC875_rep_c74070_518	2	148.215		0.665263	0.70808	0.404764	0.912933	0.604047	0.218929	0.721004	0.142062	0.794238	0.10005
RAC875_c51240_89	2	148.718		0.665463	0.70808	0.384878	0.907862	0.60591	0.217592	0.717291	0.144305	0.793381	0.100518
GENE_0107_807	2	150.733		0.726477	0.70808	0.524606	0.926977	0.696152	0.157296	0.695222	0.157877	0.822436	0.0848977
wsnp_Ex_c30969_39821293	2	151.235		0.731827	0.70808	0.656482	0.948147	0.701222	0.154144	0.693542	0.158927	0.823278	0.0844536
RAC875_c5556_328	2	151.235		0.731827	0.70808	0.66256	0.948147	0.701222	0.154144	0.693542	0.158927	0.823278	0.0844536
tplb0024i15_1754	2	151.738		0.735332	0.70808	0.577387	0.940263	0.710956	0.148157	0.671112	0.173205	0.825451	0.0833088
wsnp_Ku_c19618_29134473	2	153.251		0.62528	0.70808	0.0343788	0.600639	0.542726	0.265419	0.683342	0.165362	0.803231	0.0951593
BS00071788_51	2	153.753		0.731655	0.70808	0.691091	0.949385	0.68092	0.166904	0.738806	0.13147	0.827343	0.0823145
Tdurum_contig59449_249	2	153.753		0.731657	0.70808	0.143774	0.828872	0.680922	0.166903	0.738807	0.131469	0.827343	0.0823144
Kukri_c32430_109	2	153.753		0.731657	0.70808	0.938346	0.976909	0.680925	0.166901	0.738808	0.131469	0.827344	0.082314
BS00023001_51	2	154.256		0.720031	0.70808	0.908987	0.976283	0.688422	0.162145	0.739618	0.130993	0.824888	0.0836053
Ku_c20478_390	2	154.256		0.72003	0.70808	0.759138	0.95995	0.688422	0.162145	0.739618	0.130993	0.824887	0.0836054
BS00070147_51	2	154.256		0.720029	0.70808	0.733683	0.955706	0.688422	0.162145	0.739618	0.130993	0.824887	0.0836054
BS00022920_51	2	154.758		0.680641	0.70808	0.832993	0.970829	0.661789	0.17928	0.724854	0.139749	0.815274	0.0886966
BS00022878_51	2	155.261		0.646476	0.70808	0.913379	0.976693	0.642982	0.191801	0.729206	0.137149	0.806001	0.0936643
BS00022343_51	2	155.763		0.606217	0.70808	0.676647	0.948147	0.611676	0.213479	0.731452	0.135814	0.796982	0.0985516
Excalibur_c57838_521	2	156.266		0.579649	0.70808	0.911995	0.976283	0.600845	0.221238	0.735798	0.133241	0.790409	0.102148
BS00078055_51	2	156.768		0.563418	0.70808	0.998995	0.978347	0.613587	0.212124	0.760359	0.118981	0.78291	0.106288
Ra_c25590_1406	2	156.768		0.563418	0.70808	0.978713	0.977157	0.613587	0.212124	0.760359	0.118981	0.78291	0.106288
BS00022742_51	2	157.271		0.587314	0.70808	0.947865	0.97697	0.641744	0.192638	0.787345	0.103835	0.829554	0.0811554
BS00036362_51	2	157.773		0.583593	0.70808	0.893468	0.975576	0.638564	0.194796	0.799464	0.0972012	0.834729	0.0784546
IACX5821	2	157.773		0.583593	0.70808	0.327791	0.89409	0.638564	0.194796	0.799464	0.0972012	0.834729	0.0784545
BS00010399_51	2	158.276		0.570833	0.70808	0.306171	0.889107	0.63018	0.200535	0.803941	0.0947756	0.844552	0.0733739
BS00000066_51	2	159.281		0.590327	0.70808	0.220148	0.862747	0.648882	0.187834	0.810616	0.0911847	0.859884	0.0655602
RAC875_rep_c111001_187	2	159.281		0.590328	0.70808	0.72974	0.955706	0.648882	0.187834	0.810616	0.0911846	0.859884	0.0655601
Kukri_c27693_710	2	159.281		0.590341	0.70808	0.86887	0.970829	0.648883	0.187834	0.810617	0.0911843	0.859885	0.0655597
wsnp_Ex_c1600_3051075	2	159.783		0.605308	0.70808	0.93022	0.976909	0.660681	0.180008	0.788843	0.103009	0.869316	0.0608225
BS00022842_51	2	160.286		0.60638	0.70808	0.821231	0.970829	0.662433	0.178858	0.79114	0.101747	0.874065	0.0584563
Ra_c25590_1486	2	160.788		0.606999	0.70808	0.979153	0.977157	0.662673	0.178701	0.809117	0.0919889	0.873462	0.0587558
Tdurum_contig9164_233	2	162.804		0.601798	0.70808	0.757252	0.95995	0.653163	0.184979	0.840527	0.0754485	0.880406	0.0553168
CAP7_c1625_317	2	163.814		0.616655	0.70808	0.823695	0.970829	0.655574	0.183378	0.841428	0.074983	0.902016	0.044786
BS00065889_51	2	163.814		0.616655	0.70808	0.174376	0.835867	0.655574	0.183378	0.841428	0.0749831	0.902016	0.0447859
RAC875_c102223_220	2	163.814		0.616655	0.70808	0.868152	0.970829	0.655574	0.183378	0.841428	0.0749831	0.902016	0.0447858
CAP12_c1129_220	2	163.814		0.616655	0.70808	0.968771	0.977033	0.655574	0.183378	0.841428	0.0749833	0.902016	0.0447857
BS00039583_51	2	164.316		0.615987	0.70808	0.925967	0.976909	0.653794	0.184559	0.823046	0.0845761	0.904544	0.0435702
RAC875_c6701_291	2	165.824		0.599717	0.70808	0.210067	0.862551	0.633805	0.198044	0.810956	0.0910026	0.905568	0.0430792
RAC875_rep_c98040_92	2	166.326		0.598732	0.70808	0.204359	0.85836	0.621198	0.20677	0.794638	0.0998309	0.885845	0.0526424
wsnp_BE495786B_Ta_2_2	2	167.834		0.585975	0.70808	0.179018	0.838634	0.613272	0.212347	0.810913	0.0910255	0.881168	0.0549415
Tdurum_contig60052_184	2	168.336		0.634135	0.70808	0.421429	0.917536	0.661783	0.179284	0.858421	0.0662998	0.910939	0.0405109
Tdurum_contig31094_386	2	168.336		0.634135	0.70808	0.420098	0.917081	0.661784	0.179284	0.858422	0.0662992	0.910939	0.0405106
Excalibur_rep_c103109_88	2	168.839		0.634236	0.70808	0.204832	0.858572	0.664061	0.177792	0.871505	0.0597299	0.91778	0.0372613
Tdurum_contig63834_340	2	168.839		0.634237	0.70808	0.217537	0.862551	0.664061	0.177792	0.871506	0.0597295	0.91778	0.0372613
Kukri_c13188_256	2	169.341		0.600938	0.70808	0.141515	0.828872	0.609844	0.214782	0.857912	0.0665573	0.89474	0.0483033
IAAV3905	2	172.435		0.549629	0.70808	0.100749	0.80594	0.574666	0.240584	0.860259	0.0653706	0.833967	0.0788509
BS00010130_51	2	173.445		0.663303	0.70808	0.988767	0.977707	0.661917	0.179196	0.973206	0.0117954	0.944954	0.0245891
tplb0023b14_704	2	173.445		0.663312	0.70808	0.112197	0.814333	0.661927	0.17919	0.973201	0.0117973	0.944948	0.0245921
BS00066046_51	2	173.948		0.662556	0.70808	0.160825	0.833332	0.686945	0.163078	0.960127	0.0176713	0.965708	0.0151542
BS00012250_51	2	174.958		0.605699	0.70808	0.125682	0.814333	0.66252	0.178801	0.951159	0.021747	0.96441	0.0157385
BobWhite_c26850_78	2	175.46		0.611559	0.70808	0.124057	0.814333	0.666615	0.176125	0.949757	0.0223874	0.962385	0.0166512
wsnp_BF485168B_Ta_2_1	2	178.025		0.621721	0.70808	0.558653	0.93519	0.705609	0.151436	0.955899	0.0195878	0.974871	0.011053
BS00064602_51	2	179.548		0.599905	0.70808	0.580654	0.940263	0.700881	0.154356	0.958632	0.018348	0.98208	0.00785326
Tdurum_contig20299_142	2	179.548		0.599904	0.70808	0.844964	0.970829	0.700879	0.154357	0.958632	0.018348	0.98208	0.00785328
BS00011973_51	2	179.548		0.599701	0.70808	0.430162	0.918806	0.700776	0.154421	0.958639	0.0183448	0.982076	0.007855
Excalibur_c30955_479	2	179.548		0.588607	0.70808	0.968735	0.977033	0.68225	0.166057	0.958576	0.0183735	0.981602	0.00806461
CAP12_rep_c5996_109	2	179.548		0.589085	0.70808	0.823111	0.970829	0.681652	0.166437	0.95853	0.0183942	0.980994	0.0083335
BS00066006_51	2	179.548		0.589059	0.70808	0.334092	0.895169	0.681631	0.166451	0.958529	0.0183946	0.980994	0.00833364
Excalibur_c48379_461	2	179.548		0.588744	0.70808	0.276931	0.88202	0.681289	0.166669	0.958471	0.0184211	0.980978	0.00834077
wsnp_JD_c5659_6814240	2	179.548		0.588738	0.70808	0.0534886	0.690906	0.681282	0.166673	0.95847	0.0184217	0.980977	0.00834116
Ku_c815_1960	2	181.071		0.83823	0.714462	0.634376	0.946701	0.809126	0.0919836	0.938896	0.0273826	0.975709	0.0106799
BS00038643_51	2	182.594		0.784828	0.708142	0.297847	0.889013	0.754631	0.122265	0.928446	0.0322432	0.968669	0.0138246
RAC875_c7674_634	2	183.097		0.805192	0.708142	0.349324	0.899178	0.787718	0.103629	0.926356	0.0332221	0.968791	0.01377
Excalibur_c40993_1129	2	183.599		0.805418	0.708142	0.511786	0.926977	0.787409	0.1038	0.923486	0.0345698	0.96842	0.0139363
wsnp_CAP8_rep_c4452_2170021	2	183.599		0.805418	0.708142	0.325385	0.893026	0.787409	0.1038	0.923485	0.03457	0.96842	0.0139363
BS00066007_51	2	183.599		0.805418	0.708142	0.285609	0.883596	0.787409	0.1038	0.923485	0.0345702	0.96842	0.0139364
wsnp_BG274294B_Ta_2_3	2	184.102		0.800204	0.708142	0.276454	0.881642	0.780695	0.107519	0.906282	0.0427365	0.960314	0.0175869
CAP8_c4452_431	2	184.604		0.813294	0.708581	0.325297	0.893026	0.792197	0.101167	0.89403	0.0486479	0.955374	0.0198265
wsnp_CAP11_c543_375403	2	184.604		0.813294	0.708581	0.317286	0.892975	0.792197	0.101167	0.89403	0.048648	0.955374	0.0198265
wsnp_Ex_c7447_12752449	2	185.609		0.802873	0.708142	0.298596	0.889013	0.783863	0.10576	0.826665	0.0826705	0.915682	0.0382553
BS00048610_51	2	186.112		0.801789	0.708142	0.286099	0.883677	0.782199	0.106683	0.813356	0.0897192	0.907362	0.0422192
IACX5921	2	187.624		0.81169	0.708403	0.730967	0.955706	0.795517	0.0993504	0.745231	0.127709	0.878347	0.0563338
BobWhite_c33069_114	2	188.127		0.817587	0.710346	0.423762	0.917622	0.773847	0.111345	0.662864	0.178576	0.836646	0.0774582
BS00068083_51	2	188.127		0.817587	0.710346	0.431534	0.918806	0.773847	0.111345	0.662863	0.178576	0.836645	0.0774586
wsnp_Ku_c34980_44256215	2	188.127		0.817587	0.710346	0.690538	0.949385	0.773847	0.111345	0.662863	0.178576	0.836644	0.0774591
RAC875_rep_c109215_398	2	188.127		0.817587	0.710346	0.66696	0.948147	0.773847	0.111345	0.662862	0.178577	0.836644	0.0774592
Excalibur_c17977_71	2	188.629		0.824692	0.710713	0.762224	0.95995	0.782825	0.106335	0.652092	0.185691	0.827128	0.0824275
BS00067512_51	2	188.629		0.824698	0.710713	0.424333	0.917622	0.782832	0.106332	0.652097	0.185688	0.827127	0.0824277
wsnp_Ex_c18462_27305612	2	188.629		0.824934	0.710713	0.669912	0.948147	0.783166	0.106146	0.653337	0.184863	0.827957	0.081992
Ku_c3647_2429	2	189.132		0.850885	0.717199	0.844191	0.970829	0.801863	0.0959001	0.690565	0.160795	0.86493	0.0630191
GENE_0120_431	2	189.634		0.847732	0.716918	0.481983	0.923754	0.795907	0.0991375	0.695396	0.157768	0.870802	0.0600807
IAAV3567	2	189.634		0.847738	0.716918	0.828361	0.970829	0.795908	0.0991373	0.695397	0.157767	0.870802	0.0600806
Kukri_rep_c111676_103	2	189.634		0.846675	0.716576	0.799247	0.966153	0.792792	0.100841	0.696688	0.156962	0.870704	0.0601293
Ra_c698_1987	2	189.634		0.846675	0.716576	0.661047	0.948147	0.792792	0.100841	0.696688	0.156962	0.870704	0.0601293
RAC875_c32077_759	2	189.635		0.846674	0.716576	0.760937	0.95995	0.792793	0.10084	0.696687	0.156963	0.870704	0.0601296
Kukri_c18413_496	2	189.635		0.84642	0.716576	0.839323	0.970829	0.792618	0.100936	0.696676	0.156969	0.870704	0.0601293
tplb0048b10_1365	2	191.147		0.835652	0.714133	0.937766	0.976909	0.806051	0.0936375	0.674081	0.171288	0.850133	0.0705131
wsnp_Ex_rep_c101231_86636951	2	191.65		0.824975	0.710713	0.966421	0.97697	0.797474	0.0982832	0.654924	0.183809	0.841555	0.0749175
Tdurum_contig27797_729	2	192.152		0.808439	0.708142	0.240949	0.87201	0.784318	0.105508	0.63219	0.199152	0.831587	0.0800923
BobWhite_rep_c49133_71	2	192.152		0.808439	0.708142	0.782882	0.963046	0.784318	0.105508	0.63219	0.199153	0.831587	0.0800924
BobWhite_c35484_282	2	192.152		0.808439	0.708142	0.796876	0.965764	0.784318	0.105508	0.63219	0.199152	0.831587	0.0800922
wsnp_Ex_c21559_30710510	2	192.152		0.808441	0.708142	0.561653	0.936182	0.784321	0.105506	0.632194	0.19915	0.831589	0.0800913
RAC875_c16391_426	2	192.152		0.808441	0.708142	0.980099	0.97742	0.784322	0.105506	0.632195	0.199149	0.83159	0.0800908
D_GBUVHFX01E0ST5_446	2	192.152		0.808442	0.708142	0.89883	0.976283	0.784324	0.105504	0.632199	0.199146	0.831593	0.0800892
TA004081_0677	2	192.655		0.81245	0.708403	0.709098	0.950503	0.795224	0.0995105	0.653161	0.18498	0.854157	0.0684623
BS00101437_51	2	193.157		0.8367	0.714293	0.388867	0.907862	0.829153	0.0813652	0.674784	0.170835	0.877835	0.0565871
CAP8_c818_370	2	193.66		0.830443	0.712533	0.56406	0.936182	0.824657	0.0837268	0.699756	0.155053	0.8981	0.0466751
BS00082071_51	2	193.66		0.830453	0.712533	0.999072	0.978347	0.824657	0.0837264	0.699755	0.155054	0.8981	0.0466753
Tdurum_contig212_133	2	193.66		0.830441	0.712533	0.924969	0.976909	0.824658	0.0837261	0.699754	0.155055	0.8981	0.0466754
IACX4461	2	194.162		0.819898	0.710346	0.643631	0.947927	0.814789	0.0889549	0.696757	0.156919	0.895292	0.0480354
BS00107749_51	2	194.665		0.822511	0.710713	0.69882	0.949385	0.81965	0.0863713	0.697036	0.156745	0.896383	0.0475064
BS00064032_51	2	195.167		0.792395	0.708142	0.754346	0.95995	0.798762	0.0975827	0.629922	0.200713	0.892944	0.0491758
BobWhite_c48550_198	2	195.67		0.802099	0.708142	0.970246	0.977058	0.800039	0.0968886	0.587589	0.230926	0.880511	0.0552652
BS00001835_51	2	195.67		0.802099	0.708142	0.212189	0.862551	0.80004	0.0968885	0.587588	0.230927	0.880511	0.0552654
Excalibur_c24663_1042	2	196.68		0.757455	0.70808	0.631134	0.946701	0.781545	0.107046	0.613791	0.21198	0.88392	0.0535872
BS00082521_51	2	196.68		0.757454	0.70808	0.654009	0.948147	0.781545	0.107046	0.613791	0.211979	0.88392	0.0535872
Tdurum_contig65046_52	2	196.68		0.757454	0.70808	0.654328	0.948147	0.781545	0.107046	0.613792	0.211979	0.88392	0.0535872
wsnp_Ex_rep_c66389_64589189	2	196.68		0.759693	0.70808	0.987604	0.977707	0.782319	0.106616	0.614048	0.211798	0.882817	0.0541296
RAC875_c4135_1782	2	196.68		0.761935	0.70808	0.911864	0.976283	0.785159	0.105042	0.617584	0.209304	0.885369	0.0528755
BS00096719_51	2	196.68		0.761933	0.70808	0.662826	0.948147	0.785157	0.105043	0.61758	0.209307	0.885367	0.0528768
RAC875_c95548_156	2	196.68		0.761933	0.70808	0.584881	0.940263	0.785157	0.105043	0.61758	0.209307	0.885367	0.0528769
Tdurum_contig8158_269	2	196.68		0.758918	0.70808	0.461582	0.923353	0.783414	0.106009	0.615131	0.211032	0.885082	0.0530166
wsnp_Ex_c39616_46871127	2	196.68		0.757902	0.70808	0.82433	0.970829	0.782836	0.106329	0.614317	0.211607	0.88499	0.0530618
IACX11374	2	196.68		0.757902	0.70808	0.684556	0.949385	0.782836	0.106329	0.614317	0.211608	0.884989	0.0530621
BS00067646_51	2	197.182		0.728227	0.70808	0.979644	0.977157	0.75837	0.120119	0.570036	0.244098	0.843577	0.0738755
wsnp_Ex_rep_c66389_64588992	2	198.695		0.653196	0.70808	0.887163	0.975004	0.693482	0.158965	0.371037	0.430583	0.702682	0.153241
BS00089563_51	2	199.197		0.622843	0.70808	0.56975	0.937995	0.671627	0.172872	0.329284	0.48243	0.656069	0.18305
Kukri_rep_c113407_250	2	199.197		0.622901	0.70808	0.280536	0.882605	0.671681	0.172837	0.329285	0.482428	0.656026	0.183079
RAC875_c36737_316	2	199.197		0.622959	0.70808	0.263422	0.874141	0.671736	0.172802	0.329287	0.482425	0.655983	0.183107
Excalibur_c60931_1260	2	199.197		0.625184	0.70808	0.400812	0.912143	0.674987	0.170705	0.333533	0.476861	0.6579	0.18184
Tdurum_contig29616_844	2	199.198		0.625184	0.70808	0.34945	0.899178	0.674988	0.170704	0.333533	0.476861	0.657899	0.18184
BS00076405_51	2	199.7		0.669957	0.70808	0.471736	0.923353	0.722017	0.141452	0.369887	0.431931	0.649416	0.187477
Ku_c106533_550	2	199.7		0.669947	0.70808	0.695721	0.949385	0.72201	0.141457	0.369884	0.431935	0.649413	0.187479
RAC875_c24895_311	2	199.7		0.669947	0.70808	0.243771	0.872777	0.72201	0.141457	0.369885	0.431934	0.649413	0.187479
CAP8_rep_c7343_88	2	201.725		0.732113	0.70808	0.40954	0.913414	0.758634	0.119968	0.537753	0.269417	0.768348	0.114442
BS00039740_51	2	202.228		0.738876	0.70808	0.496994	0.923754	0.758834	0.119853	0.548304	0.260978	0.783512	0.105954
BS00067769_51	2	202.228		0.738876	0.70808	0.350496	0.899481	0.758834	0.119853	0.548304	0.260978	0.783512	0.105954
Excalibur_c50079_420	2	202.73		0.735037	0.70808	0.511229	0.926977	0.767827	0.114737	0.583064	0.234284	0.803481	0.0950246
Ex_c11930_509	2	203.484		0.737446	0.70808	0.611001	0.946241	0.766646	0.115405	0.561219	0.250867	0.803987	0.0947508
IAAV2683	2	203.484		0.737447	0.70808	0.61675	0.946241	0.766647	0.115404	0.561214	0.250871	0.803986	0.0947516
wsnp_Ku_c13043_20902807	2	203.484		0.737447	0.70808	0.706619	0.949771	0.766647	0.115404	0.561213	0.250872	0.803986	0.0947518
BS00066071_51	2	204.494		0.792266	0.708142	0.528999	0.927243	0.790498	0.102099	0.525827	0.279157	0.768369	0.11443
Tdurum_contig57101_1349	2	204.494		0.792267	0.708142	0.566545	0.937214	0.790498	0.102099	0.525827	0.279157	0.768368	0.11443
Tdurum_contig57101_2158	2	204.494		0.792268	0.708142	0.568372	0.937299	0.790498	0.102099	0.525828	0.279157	0.768368	0.114431
Excalibur_c14911_976	2	204.494		0.792269	0.708142	0.489021	0.923754	0.790499	0.102098	0.525828	0.279156	0.768368	0.114431
BobWhite_c11044_322	2	204.494		0.792265	0.708142	0.748564	0.958139	0.790487	0.102105	0.525614	0.279333	0.768404	0.11441
IAAV4667	2	204.996		0.782068	0.708142	0.984433	0.977707	0.778207	0.108905	0.547757	0.261412	0.796153	0.0990035
Excalibur_c9149_1326	2	204.996		0.782068	0.708142	0.929838	0.976909	0.778207	0.108905	0.547757	0.261412	0.796153	0.0990035
BS00062724_51	2	204.996		0.782068	0.708142	0.4394	0.922091	0.778207	0.108905	0.547757	0.261412	0.796153	0.0990033
Kukri_c13043_832	2	205.499		0.781796	0.708142	0.992548	0.977707	0.77372	0.111416	0.555522	0.255298	0.804836	0.0942925
BS00050882_51	2	206.504		0.787945	0.708142	0.317878	0.892975	0.786469	0.104319	0.577424	0.238505	0.820042	0.086164
BS00075247_51	2	207.006		0.803433	0.708142	0.378954	0.904204	0.810586	0.0912008	0.608654	0.215629	0.836712	0.0774238
BS00075248_51	2	207.006		0.803433	0.708142	0.376804	0.903038	0.810586	0.0912007	0.608655	0.215629	0.836712	0.0774238
RAC875_c55891_659	2	207.509		0.806542	0.708142	0.418311	0.916143	0.814428	0.0891471	0.616624	0.209979	0.841158	0.0751223
BS00031596_51	2	209.032		0.834323	0.713578	0.669226	0.948147	0.854215	0.068433	0.669113	0.174501	0.89328	0.0490123
Tdurum_contig85620_277	2	209.032		0.834323	0.713578	0.358046	0.901177	0.854215	0.0684329	0.669113	0.174501	0.89328	0.0490122
BS00063180_51	2	209.032		0.834323	0.713578	0.701039	0.949385	0.854215	0.0684328	0.669113	0.174501	0.89328	0.0490121
Kukri_c7770_176	2	210.555		0.839692	0.714935	0.668951	0.948147	0.861863	0.064562	0.642035	0.192441	0.906789	0.0424938
Excalibur_c64439_87	2	214.453		0.853228	0.717199	0.71732	0.953554	0.865746	0.0626094	0.667978	0.175238	0.873446	0.0587639
RAC875_c103613_441	2	214.453		0.85323	0.717199	0.62801	0.946701	0.865746	0.0626095	0.667977	0.175238	0.873445	0.0587643
IAAV5588	2	214.453		0.85323	0.717199	0.732327	0.955706	0.865746	0.0626096	0.667976	0.175239	0.873444	0.0587647
Tdurum_contig30517_174	2	217.018		0.85826	0.720036	0.873332	0.972378	0.86704	0.0619608	0.65854	0.181418	0.865778	0.0625935
TA004264_0825	2	218.028		0.867451	0.724432	0.930108	0.976909	0.872536	0.0592165	0.650671	0.186639	0.844696	0.0732995
IACX11320	2	219.551		0.889093	0.732035	0.666561	0.948147	0.893106	0.0490968	0.625138	0.204024	0.818851	0.0867951
BS00062880_51	2	223.099		0.911325	0.736764	0.821089	0.970829	0.921398	0.0355529	0.633743	0.198087	0.82788	0.0820325
Kukri_c9752_793	2	224.612		0.869137	0.725402	0.59866	0.941766	0.89044	0.0503955	0.653827	0.184537	0.800967	0.0963854
RAC875_rep_c106876_446	2	224.612		0.869134	0.725402	0.544163	0.928874	0.890438	0.0503962	0.653828	0.184536	0.800967	0.0963855
wsnp_Ex_c28733_37836638	2	225.114		0.837387	0.714293	0.477061	0.923754	0.872319	0.0593246	0.67633	0.169842	0.798272	0.0978491
IAAV420	2	225.617		0.830019	0.712533	0.560121	0.93519	0.862102	0.0644414	0.695296	0.15783	0.795327	0.0994541
BS00067627_51	2	226.37		0.790681	0.708142	0.835415	0.970829	0.824517	0.0838006	0.733201	0.134777	0.81684	0.0878628
RFL_Contig2484_1065	2	226.872		0.781835	0.708142	0.371052	0.901177	0.814876	0.0889084	0.729539	0.136951	0.799742	0.0970501
Ku_c1932_1583	2	229.701		0.702823	0.70808	0.40043	0.912143	0.707706	0.150147	0.626924	0.202785	0.652062	0.185711
Ku_c17871_1360	2	230.711		0.605835	0.70808	0.357519	0.901177	0.609436	0.215072	0.493823	0.306429	0.521076	0.283099
GENE_0487_644	2	230.711		0.603947	0.70808	0.866889	0.970829	0.607719	0.216297	0.491151	0.308785	0.520007	0.283991
D_F5XZDLF01B36NZ_309	2	230.711		0.602857	0.70808	0.276643	0.881642	0.607057	0.21677	0.489963	0.309837	0.519826	0.284142
BS00026338_51	2	230.711		0.602856	0.70808	0.366271	0.901177	0.607057	0.21677	0.489963	0.309837	0.519826	0.284142
CAP7_c1490_115	2	230.711		0.602834	0.70808	0.29403	0.888627	0.60703	0.21679	0.489932	0.309864	0.519804	0.284161
BS00055864_51	2	231.214		0.498587	0.70808	0.721574	0.954536	0.492332	0.307742	0.363781	0.43916	0.405667	0.39183
Excalibur_c15617_425	2	231.214		0.498584	0.70808	0.416907	0.915207	0.492327	0.307747	0.363775	0.439167	0.405665	0.391833
BS00004328_51	2	231.716		0.526777	0.70808	0.936592	0.976909	0.455183	0.341813	0.288144	0.54039	0.420418	0.376319
IACX6404	2	231.716		0.526778	0.70808	0.914317	0.976693	0.455183	0.341814	0.288143	0.540391	0.420419	0.376318
BS00000651_51	2	231.716		0.526779	0.70808	0.948718	0.97697	0.455183	0.341814	0.288143	0.540392	0.42042	0.376317
IACX2852	2	231.716		0.526782	0.70808	0.94397	0.97697	0.455184	0.341813	0.288141	0.540395	0.420422	0.376315
Excalibur_c14859_372	2	231.716		0.530343	0.70808	0.396864	0.910643	0.457632	0.339483	0.287583	0.541237	0.420353	0.376386
BobWhite_c15152_341	2	231.716		0.53039	0.70808	0.405121	0.912933	0.457693	0.339426	0.287587	0.541231	0.4203	0.376441
wsnp_Ex_c1412_2711077	2	231.716		0.530437	0.70808	0.660911	0.948147	0.457753	0.339369	0.287591	0.541225	0.420246	0.376496
Kukri_c7657_986	2	231.716		0.530465	0.70808	0.441927	0.92241	0.457879	0.339249	0.287602	0.541208	0.420141	0.376604
BS00040743_51	2	231.716		0.530594	0.70808	0.666007	0.948147	0.457942	0.339189	0.287608	0.5412	0.420089	0.376659
BS00025527_51	2	231.716		0.530694	0.70808	0.393687	0.909652	0.45807	0.339068	0.287619	0.541182	0.419983	0.376768
BS00066338_51	2	231.716		0.53095	0.70808	0.892455	0.975576	0.458393	0.338762	0.287647	0.54114	0.419705	0.377056
Ku_c28580_432	2	232.219		0.579548	0.70808	0.507364	0.926977	0.501602	0.29964	0.29453	0.53087	0.43531	0.361202
RAC875_c100059_123	2	233.224		0.635195	0.70808	0.423614	0.917622	0.572226	0.242432	0.282916	0.548343	0.430061	0.36647
Tdurum_contig83079_133	2	233.726		0.687423	0.70808	0.950449	0.97697	0.621381	0.206642	0.286731	0.542525	0.451868	0.344989
wsnp_Ku_c30494_40319867	2	233.726		0.687458	0.70808	0.371261	0.901177	0.621393	0.206633	0.286777	0.542456	0.451963	0.344897
Ku_c9909_1766	2	234.229		0.719918	0.70808	0.841351	0.970829	0.63541	0.196946	0.313257	0.5041	0.492395	0.307687
Ra_c7005_420	2	234.731		0.752694	0.70808	0.973644	0.977058	0.654093	0.18436	0.345951	0.460985	0.537066	0.269972
BobWhite_c16206_317	2	236.254		0.790175	0.708142	0.972117	0.977058	0.697577	0.156408	0.507714	0.294381	0.75241	0.123546
Excalibur_rep_c101787_89	2	236.757		0.822711	0.710713	0.437288	0.922091	0.743825	0.128529	0.542227	0.265819	0.770487	0.113235
Excalibur_c3557_66	2	238.28		0.749452	0.70808	0.146547	0.828872	0.748615	0.125741	0.477443	0.321079	0.683291	0.165394
wsnp_Ex_rep_c71376_70138381	2	239.29		0.747656	0.70808	0.150368	0.833332	0.811572	0.0906729	0.502019	0.29928	0.723645	0.140474
BobWhite_c16543_993	2	239.29		0.747655	0.70808	0.596057	0.941239	0.811572	0.090673	0.502019	0.29928	0.723645	0.140474
Tdurum_contig41945_748	2	239.29		0.747654	0.70808	0.61254	0.946241	0.811571	0.0906736	0.502019	0.29928	0.723646	0.140474
BobWhite_c17644_112	2	239.29		0.747653	0.70808	0.158836	0.833332	0.81157	0.0906739	0.50202	0.299279	0.723647	0.140474
IACX8280	2	240.3		0.725947	0.70808	0.345277	0.897668	0.77761	0.109238	0.66703	0.175854	0.831216	0.080286
BS00021680_51	2	240.3		0.725946	0.70808	0.857592	0.970829	0.777609	0.109239	0.66703	0.175855	0.831216	0.0802861
BS00022577_51	2	240.3		0.725945	0.70808	0.35394	0.901177	0.777613	0.109236	0.667029	0.175855	0.831222	0.0802829
BS00064349_51	2	240.3		0.725944	0.70808	0.354757	0.901177	0.777617	0.109234	0.667029	0.175855	0.831228	0.0802797
Tdurum_contig10362_555	2	240.3		0.725936	0.70808	0.334627	0.895904	0.77765	0.109216	0.667023	0.175859	0.831277	0.0802541
BS00065977_51	2	240.3		0.724391	0.70808	0.147199	0.828872	0.776701	0.109746	0.668699	0.174769	0.839363	0.07605
BobWhite_c17032_179	2	240.802		0.75812	0.70808	0.648901	0.948147	0.809918	0.0915589	0.645666	0.189992	0.821866	0.085199
BS00069829_51	2	240.802		0.758122	0.70808	0.18667	0.838851	0.80992	0.0915578	0.645666	0.189992	0.821865	0.0851993
wsnp_Ex_c3147_5817088	2	240.802		0.758122	0.70808	0.643654	0.947927	0.80992	0.0915579	0.645665	0.189992	0.821865	0.0851993
IACX1240	2	241.305		0.738293	0.70808	0.876231	0.972378	0.799756	0.0970423	0.638715	0.194693	0.814073	0.0893366
IACX8117	2	241.807		0.722136	0.70808	0.618238	0.946701	0.789742	0.102515	0.623297	0.205305	0.791887	0.101337
BS00067024_51	2	241.807		0.722135	0.70808	0.909249	0.976283	0.789742	0.102515	0.623297	0.205305	0.791886	0.101337
BS00022530_51	2	242.31		0.67776	0.70808	0.554101	0.932652	0.763981	0.116917	0.621034	0.206884	0.79697	0.0985582
Excalibur_c581_1220	2	243.32		0.652013	0.70808	0.0767942	0.77641	0.744406	0.12819	0.619703	0.207816	0.817419	0.0875553
Excalibur_c581_947	2	243.32		0.652013	0.70808	0.573526	0.939491	0.744406	0.12819	0.619703	0.207816	0.817419	0.0875552
CAP12_rep_c5516_342	2	243.823		0.642521	0.70808	0.544026	0.928874	0.730476	0.136394	0.624161	0.204703	0.826948	0.0825219
Kukri_s117372_152	2	244.828		0.700606	0.70808	0.262521	0.874141	0.763436	0.117227	0.638866	0.19459	0.855319	0.0678721
RFL_Contig5937_1699	2	244.828		0.700606	0.70808	0.52273	0.926977	0.763436	0.117228	0.638866	0.19459	0.855319	0.067872
BobWhite_c42716_71	2	244.828		0.700607	0.70808	0.460334	0.923353	0.763436	0.117227	0.638867	0.19459	0.855319	0.067872
Excalibur_c40808_441	2	244.828		0.700606	0.70808	0.478207	0.923754	0.763436	0.117227	0.638866	0.19459	0.855318	0.0678723
RAC875_c47427_75	2	244.828		0.700606	0.70808	0.708949	0.950503	0.763436	0.117228	0.638866	0.19459	0.855318	0.0678724
RFL_Contig5937_1677	2	244.828		0.700606	0.70808	0.720601	0.954529	0.763436	0.117228	0.638866	0.19459	0.855318	0.0678726
Tdurum_contig15639_225	2	244.828		0.700605	0.70808	0.590766	0.940439	0.763435	0.117228	0.638865	0.194591	0.855317	0.067873
BS00006033_51	2	244.828		0.700605	0.70808	0.265732	0.874141	0.763435	0.117228	0.638863	0.194593	0.855315	0.067874
IACX1306	2	244.828		0.688859	0.70808	0.305202	0.889013	0.754351	0.122426	0.637583	0.195463	0.858413	0.0663038
BS00072289_51	2	245.33		0.664304	0.70808	0.277823	0.882605	0.744414	0.128185	0.514844	0.288325	0.746719	0.126843
BS00041912_51	2	245.33		0.664305	0.70808	0.532138	0.927401	0.744415	0.128185	0.514845	0.288324	0.746717	0.126844
BS00095088_51	2	245.33		0.664306	0.70808	0.565062	0.936182	0.744415	0.128185	0.514845	0.288324	0.746717	0.126844
BS00085365_51	2	245.833		0.692745	0.70808	0.325545	0.893026	0.759752	0.119328	0.551784	0.258231	0.771292	0.112781
BS00064162_51	2	247.34		0.709629	0.70808	0.349685	0.899178	0.7614	0.118387	0.595259	0.225294	0.808052	0.0925608
BS00083930_51	2	247.843		0.711897	0.70808	0.943243	0.97697	0.75957	0.119432	0.608144	0.215994	0.811548	0.0906859
IACX886	2	247.843		0.711897	0.70808	0.322125	0.892975	0.75957	0.119432	0.608144	0.215994	0.811548	0.0906858
RAC875_c78619_523	2	248.853		0.734209	0.70808	0.932838	0.976909	0.760611	0.118837	0.60931	0.215162	0.818953	0.086741
Excalibur_rep_c107047_679	2	249.355		0.745777	0.70808	0.527125	0.926977	0.767379	0.11499	0.619045	0.208278	0.832288	0.0797265
BS00042244_51	2	250.868		0.801172	0.708142	0.355441	0.901177	0.828953	0.0814703	0.64847	0.18811	0.835387	0.078112
BS00110278_51	2	251.371		0.821503	0.710713	0.486944	0.923754	0.841314	0.0750419	0.629546	0.200973	0.791206	0.10171
BS00022775_51	2	252.381		0.835337	0.714084	0.483628	0.923754	0.866086	0.0624392	0.620879	0.206993	0.793631	0.100381
BS00081749_51	2	252.631		0.818523	0.710346	0.997194	0.978347	0.852557	0.0692766	0.605031	0.218223	0.774705	0.110864
RFL_Contig2826_548	2	252.631		0.818519	0.710346	0.333363	0.894213	0.852554	0.069278	0.605026	0.218226	0.7747	0.110866
RAC875_c291_647	2	252.631		0.820193	0.710346	0.976025	0.977058	0.851396	0.0698684	0.605306	0.218025	0.775273	0.110546
RAC875_c291_696	2	252.631		0.82019	0.710346	0.996027	0.978069	0.851394	0.0698692	0.605305	0.218025	0.775273	0.110545
wsnp_JD_c100_159424	2	252.631		0.820187	0.710346	0.995169	0.978069	0.851393	0.0698699	0.605305	0.218026	0.775274	0.110545
BS00067436_51	2	252.882		0.751131	0.70808	0.51432	0.926977	0.813198	0.0898038	0.599112	0.222492	0.788638	0.103122
RAC875_c291_2591	2	253.384		0.637639	0.70808	0.689496	0.949385	0.724588	0.139909	0.565443	0.247612	0.780013	0.107898
BS00074328_51	2	255.949		0.239836	0.70808	0.471048	0.923353	0.29316	0.532895	0.393955	0.404554	0.706285	0.15102
BobWhite_c9881_1312	2	255.949		0.239834	0.70808	0.499849	0.92451	0.293157	0.5329	0.393955	0.404553	0.706285	0.15102
RAC875_c66649_186	2	255.949		0.239833	0.70808	0.480279	0.923754	0.293156	0.532901	0.393956	0.404553	0.706285	0.15102
BS00074911_51	2	256.452		0.22246	0.70808	0.449551	0.922943	0.266266	0.574685	0.418648	0.378151	0.72835	0.13766
BS00022411_51	2	257.462		0.219569	0.70808	0.670615	0.948147	0.273706	0.562716	0.541897	0.266084	0.845351	0.0729627
D_GBUVHFX01API9H_416	2	257.462		0.219569	0.70808	0.222016	0.863109	0.273705	0.562716	0.541897	0.266083	0.845352	0.0729623
Tdurum_contig65853_242	2	257.462		0.219569	0.70808	0.528323	0.926977	0.273706	0.562716	0.541899	0.266082	0.845354	0.0729614
BobWhite_c20621_683	2	257.964		0.271184	0.70808	0.386379	0.907862	0.32936	0.482329	0.601866	0.2205	0.913649	0.0392205
BS00042340_51	2	258.969		0.259413	0.70808	0.269911	0.876315	0.328393	0.483606	0.618437	0.208705	0.921363	0.0355693
IACX4411	2	258.969		0.259413	0.70808	0.40461	0.912933	0.328394	0.483605	0.618437	0.208705	0.921363	0.0355692
BS00072791_51	2	259.472		0.236183	0.70808	0.604167	0.946036	0.317703	0.497978	0.643077	0.191737	0.928922	0.0320209
Jagger_c7235_96	2	260.979		0.148204	0.680982	0.639171	0.947823	0.225623	0.646617	0.664651	0.177406	0.948991	0.0227381
BS00096498_51	2	260.979		0.148204	0.680982	0.609174	0.946241	0.225623	0.646617	0.664651	0.177406	0.948991	0.022738
Excalibur_c85432_106	2	261.482		0.107245	0.675931	0.759057	0.95995	0.164674	0.783374	0.711901	0.147581	0.974801	0.0110839
Kukri_c18109_331	2	263.005		0.0868376	0.662009	0.708014	0.950503	0.124241	0.905734	0.703089	0.15299	0.971613	0.0125065
BS00067526_51	2	263.005		0.0868375	0.662009	0.655415	0.948147	0.124241	0.905735	0.703089	0.15299	0.971613	0.0125066
BS00083124_51	2	263.005		0.0868373	0.662009	0.016605	0.437912	0.12424	0.905737	0.703089	0.15299	0.971613	0.0125066
RAC875_c46093_492	2	263.507		0.186077	0.70808	0.854653	0.970829	0.249474	0.602975	0.600962	0.221153	0.894418	0.0484595
BS00003633_51	2	263.507		0.186076	0.70808	0.558468	0.93519	0.249471	0.602979	0.600961	0.221154	0.894418	0.0484593
Excalibur_c37496_271	2	263.507		0.186076	0.70808	0.540154	0.927401	0.249471	0.602979	0.600961	0.221153	0.894418	0.0484593
BS00087544_51	2	263.507		0.186076	0.70808	0.531051	0.927401	0.249471	0.60298	0.600961	0.221153	0.894418	0.0484593
Kukri_c51735_79	2	263.507		0.183847	0.70808	0.532418	0.927401	0.24476	0.611259	0.602061	0.22036	0.89449	0.0484243
Kukri_c18109_682	2	263.507		0.181907	0.70808	0.407015	0.912933	0.240466	0.618946	0.603105	0.219607	0.894596	0.0483729
Kukri_c18109_475	2	263.507		0.181907	0.70808	0.564691	0.936182	0.240465	0.618948	0.603105	0.219607	0.894597	0.0483727
TA001769_0538	2	264.01		0.182185	0.70808	0.531143	0.927401	0.218464	0.660621	0.605965	0.217553	0.901566	0.0450026
Excalibur_c43793_379	2	265.02		0.20249	0.70808	0.854719	0.970829	0.237779	0.623826	0.618971	0.20833	0.924402	0.0341392
BS00107675_51	2	265.02		0.202491	0.70808	0.433338	0.919873	0.23778	0.623825	0.618971	0.20833	0.924402	0.0341392
BS00065257_51	2	265.523		0.251308	0.70808	0.682291	0.948762	0.284439	0.546011	0.637975	0.195196	0.925264	0.0337344
RAC875_c42275_224	2	266.025		0.274497	0.70808	0.928823	0.976909	0.304577	0.516303	0.638142	0.195083	0.922974	0.0348105
BS00065108_51	2	266.025		0.274497	0.70808	0.675965	0.948147	0.304577	0.516303	0.638142	0.195083	0.922974	0.0348106
BS00067525_51	2	266.025		0.275277	0.70808	0.680279	0.948551	0.30553	0.514946	0.63783	0.195295	0.922735	0.0349228
CAP12_c5744_162	2	266.025		0.275277	0.70808	0.713035	0.952247	0.305531	0.514945	0.63783	0.195295	0.922735	0.0349229
BS00068327_51	2	267.035		0.354204	0.70808	0.0891947	0.798386	0.376009	0.424802	0.627031	0.202711	0.915031	0.038564
Kukri_c42354_263	2	267.035		0.354205	0.70808	0.0398002	0.627497	0.37601	0.424801	0.627031	0.202711	0.915031	0.038564
Excalibur_c56999_109	2	268.04		0.351625	0.70808	0.974484	0.977058	0.37226	0.429153	0.619539	0.207932	0.904194	0.0437386
BS00110435_51	2	268.543		0.402383	0.70808	0.0629221	0.729634	0.426702	0.369875	0.629122	0.201265	0.914496	0.0388183
RAC875_c13258_955	2	268.543		0.402528	0.70808	0.192441	0.846789	0.426598	0.369982	0.629213	0.201203	0.914439	0.0388454
Excalibur_c43076_405	2	268.543		0.402833	0.70808	0.0487093	0.666183	0.426402	0.37018	0.629399	0.201074	0.914324	0.0388997
BobWhite_c2844_569	2	268.543		0.402834	0.70808	0.0825525	0.792284	0.426403	0.37018	0.629399	0.201074	0.914325	0.0388996
BS00084216_51	2	269.045		0.448396	0.70808	0.212565	0.862551	0.456789	0.340285	0.645279	0.190253	0.921826	0.0353511
BobWhite_c5655_300	2	269.045		0.448398	0.70808	0.0436054	0.639619	0.45679	0.340283	0.64528	0.190252	0.921827	0.0353508
Ra_c7324_1464	2	269.045		0.448398	0.70808	0.187865	0.838949	0.456791	0.340283	0.645281	0.190251	0.921827	0.0353507
BobWhite_c26569_190	2	269.045		0.448399	0.70808	0.0776023	0.777924	0.456791	0.340283	0.645281	0.190251	0.921827	0.0353505
Tdurum_contig81273_475	2	270.055		0.544982	0.70808	0.152895	0.833332	0.487804	0.311755	0.736821	0.132638	0.941888	0.0260009
BS00089790_51	2	270.055		0.544982	0.70808	0.181378	0.838634	0.487804	0.311755	0.736821	0.132638	0.941888	0.0260009
Tdurum_contig93532_89	2	271.578		0.563114	0.70808	0.0825877	0.792284	0.505345	0.296412	0.719468	0.142988	0.93856	0.0275377
BobWhite_c2027_215	2	271.578		0.563114	0.70808	0.0713776	0.770837	0.505345	0.296412	0.719468	0.142988	0.93856	0.0275378
Kukri_c6014_816	2	271.578		0.563114	0.70808	0.0558468	0.69535	0.505344	0.296413	0.719467	0.142989	0.93856	0.0275379
Excalibur_rep_c67747_629	2	272.081		0.690329	0.70808	0.154658	0.833332	0.646647	0.189333	0.623661	0.205051	0.865728	0.0626183
BS00069044_51	2	272.583		0.688522	0.70808	0.156701	0.833332	0.642026	0.192448	0.615211	0.210976	0.859105	0.0659538
Kukri_c4453_1248	2	273.086		0.676129	0.70808	0.174424	0.835867	0.634325	0.197689	0.606268	0.217335	0.853808	0.0686399
IAAV5863	2	273.588		0.712356	0.70808	0.212899	0.862551	0.668606	0.17483	0.592088	0.227614	0.856567	0.0672385
wsnp_Ku_rep_c107952_93214466	2	274.599		0.744805	0.70808	0.323896	0.893026	0.708404	0.149719	0.552037	0.258032	0.851768	0.0696785
TA004668_0687	2	274.599		0.744803	0.70808	0.701595	0.949385	0.708401	0.149721	0.552037	0.258032	0.851767	0.069679
BS00010392_51	2	274.599		0.744803	0.70808	0.722975	0.954536	0.7084	0.149721	0.552037	0.258032	0.851768	0.0696789
Ex_c25733_348	2	274.599		0.744803	0.70808	0.899771	0.976283	0.7084	0.149722	0.552038	0.258031	0.851768	0.0696788
BS00032076_51	2	274.599		0.744776	0.70808	0.791526	0.965084	0.708379	0.149734	0.552026	0.25804	0.851744	0.0696908
CAP11_rep_c4760_280	2	274.599		0.744776	0.70808	0.390346	0.908251	0.708376	0.149736	0.552043	0.258027	0.851764	0.0696809
Excalibur_c42301_54	2	274.599		0.744776	0.70808	0.430947	0.918806	0.708376	0.149736	0.552043	0.258027	0.851764	0.0696807
RAC875_c818_1185	2	274.599		0.744776	0.70808	0.294896	0.889013	0.708376	0.149736	0.552043	0.258027	0.851764	0.0696805
RFL_Contig1823_1044	2	276.38		0.699531	0.70808	0.563106	0.936182	0.664654	0.177404	0.623413	0.205224	0.912675	0.0396838
Tdurum_contig50988_500	2	276.882		0.672587	0.70808	0.579832	0.940263	0.638999	0.1945	0.624176	0.204693	0.910214	0.0408565
BS00070285_51	2	277.385		0.64938	0.70808	0.157447	0.833332	0.619482	0.207972	0.637988	0.195187	0.91851	0.0369159
BS00002484_51	2	277.385		0.649381	0.70808	0.139659	0.828872	0.619482	0.207972	0.637989	0.195187	0.918511	0.0369158
BobWhite_c23617_167	2	277.385		0.649381	0.70808	0.536969	0.927401	0.619482	0.207971	0.63799	0.195186	0.918511	0.0369155
BS00021934_51	2	277.888		0.685996	0.70808	0.201575	0.857703	0.652844	0.18519	0.596187	0.224617	0.857842	0.0665925
Kukri_c5407_192	2	282.019		0.811537	0.708403	0.735595	0.955706	0.705485	0.151512	0.740316	0.130583	0.906982	0.0424011
BS00022678_51	2	282.521		0.791826	0.708142	0.230707	0.86818	0.688109	0.162343	0.731427	0.135829	0.900276	0.0456245
BS00077499_51	2	282.521		0.791826	0.708142	0.268692	0.87615	0.688109	0.162343	0.731427	0.135829	0.900276	0.0456243
BS00043666_51	2	283.531		0.801041	0.708142	0.378257	0.903698	0.645673	0.189987	0.796252	0.0989494	0.942	0.0259492
BobWhite_c40868_120	2	287.16		0.39797	0.70808	0.652801	0.948147	0.162977	0.787874	0.556374	0.254633	0.858803	0.0661067
tplb0034p10_1134	2	288.683		0.287763	0.70808	0.191371	0.846215	0.105771	0.975634	0.475128	0.32319	0.781672	0.106975
BS00045568_51	2	289.185		0.308835	0.70808	0.267203	0.875779	0.121341	0.915991	0.487052	0.312425	0.798076	0.0979557
BS00023173_51	2	289.688		0.310885	0.70808	0.291518	0.886937	0.125393	0.901728	0.488882	0.310796	0.804296	0.0945838
Kukri_rep_c102102_273	2	291.211		0.350711	0.70808	0.430471	0.918806	0.167004	0.777272	0.531468	0.274523	0.859668	0.065669
BS00075130_51	2	291.211		0.350713	0.70808	0.441173	0.922091	0.167006	0.777269	0.531471	0.27452	0.85967	0.065668
GENE_0208_1096	2	291.713		0.361547	0.70808	0.567348	0.937299	0.177833	0.749989	0.564966	0.247977	0.872185	0.0593913
GENE_0208_279	2	291.713		0.361548	0.70808	0.538627	0.927401	0.177833	0.749988	0.564969	0.247976	0.872186	0.0593907
Excalibur_c49801_345	2	299.254		0.93048	0.738389	0.613813	0.946241	0.804814	0.0943047	0.969325	0.0135308	0.961648	0.0169839
GENE_0416_480	2	299.254		0.93048	0.738389	0.628006	0.946701	0.804814	0.0943045	0.969325	0.0135307	0.961648	0.0169839
IACX9290	2	299.254		0.93048	0.738389	0.619376	0.946701	0.804814	0.0943044	0.969325	0.0135307	0.961648	0.0169839
IACX8074	2	299.254		0.930481	0.738389	0.591947	0.94063	0.804815	0.0943042	0.969325	0.0135307	0.961648	0.0169839
BS00078414_51	2	299.757		0.905593	0.736264	0.572811	0.938746	0.783598	0.105907	0.96885	0.0137435	0.957294	0.0189548
BS00078413_51	2	299.757		0.905593	0.736264	0.564722	0.936182	0.783598	0.105906	0.96885	0.0137435	0.957294	0.0189548
BobWhite_c9963_51	2	303.385		0.957904	0.744105	0.552289	0.930632	0.89231	0.0494843	0.974608	0.0111702	0.896131	0.0476287
Excalibur_c88292_81	2	303.385		0.957904	0.744105	0.538914	0.927401	0.89231	0.0494843	0.974608	0.0111702	0.89613	0.0476289
RAC875_c4047_115	2	303.888		0.944196	0.740309	0.513344	0.926977	0.87347	0.0587518	0.976725	0.0102277	0.874529	0.0582258
Kukri_rep_c102001_420	2	306.982		0.923786	0.737218	0.393655	0.909652	0.838128	0.0766894	0.988717	0.00492822	0.881009	0.0550195
Kukri_rep_c101649_404	2	306.982		0.923786	0.737218	0.406938	0.912933	0.838128	0.0766894	0.988717	0.0049282	0.881009	0.0550196
IACX2234	2	306.982		0.923786	0.737218	0.401425	0.912143	0.838129	0.0766894	0.988717	0.00492819	0.881009	0.0550196
Excalibur_rep_c71107_517	2	306.982		0.923786	0.737218	0.423285	0.917622	0.838129	0.0766893	0.988717	0.00492816	0.881009	0.0550197
Tdurum_contig18557_228	2	307.484		0.926407	0.738061	0.42734	0.918806	0.846397	0.0724258	0.989742	0.00447792	0.877895	0.0565575
wsnp_Ra_c53181_56932563	2	308.997		0.954553	0.743876	0.836117	0.970829	0.903835	0.043911	0.989345	0.00465208	0.88589	0.05262
Kukri_c18230_1633	2	309.499		0.955101	0.743876	0.846218	0.970829	0.904168	0.0437507	0.986508	0.00589947	0.880019	0.055508
BS00035141_51	2	310.51		0.941741	0.739584	0.693913	0.949385	0.865771	0.0625972	0.970502	0.0130038	0.851107	0.070016
BS00037250_51	2	312.551		0.760429	0.70808	0.462489	0.923353	0.572189	0.242461	0.806572	0.0933566	0.679985	0.167501
Excalibur_c72034_230	2	312.551		0.760428	0.70808	0.458754	0.923353	0.572188	0.242461	0.806572	0.0933566	0.679985	0.1675
BS00060612_51	2	314.592		0.7222	0.70808	0.829593	0.970829	0.541577	0.26634	0.778414	0.108789	0.597489	0.22367
RAC875_c9082_267	2	316.633		0.722381	0.70808	0.462581	0.923353	0.547083	0.261947	0.772012	0.112376	0.545127	0.263503
Tdurum_contig4904_2923	2	317.135		0.723635	0.70808	0.416355	0.915196	0.546122	0.262711	0.777135	0.109504	0.56099	0.251045
wsnp_CAP11_c2596_1325540	2	321.304		0.610761	0.70808	0.355028	0.901177	0.453486	0.343436	0.829958	0.080944	0.542484	0.265613
BS00000010_51	2	322.315		0.569591	0.70808	0.143412	0.828872	0.416377	0.380514	0.834505	0.0785712	0.532652	0.273557
BS00036439_51	2	322.817		0.522376	0.70808	0.179855	0.838634	0.378541	0.421887	0.825849	0.0830995	0.494083	0.3062
BS00066052_51	2	322.817		0.522375	0.70808	0.17667	0.836805	0.37854	0.421889	0.825849	0.0830995	0.494083	0.3062
BS00083500_51	2	323.32		0.497528	0.70808	0.164529	0.835262	0.359291	0.444554	0.66378	0.177976	0.368262	0.433843
IAAV3040	2	323.32		0.497528	0.70808	0.1675	0.835262	0.359291	0.444554	0.66378	0.177976	0.368262	0.433843
RAC875_c9770_123	2	323.822		0.44681	0.70808	0.130364	0.820142	0.330621	0.48067	0.65404	0.184396	0.327914	0.484241
BobWhite_c16824_151	2	327.183		0.473465	0.70808	0.12141	0.814333	0.441773	0.354801	0.904397	0.0436411	0.479093	0.31958
Kukri_c44604_203	2	327.685		0.45292	0.70808	0.893089	0.975576	0.406184	0.391277	0.89008	0.0505709	0.472454	0.32564
BS00060686_51	2	327.685		0.45292	0.70808	0.699965	0.949385	0.406183	0.391278	0.89008	0.050571	0.472454	0.32564
D_GCE8AKX01BOGN5_399	2	327.685		0.452902	0.70808	0.733465	0.955706	0.406182	0.391279	0.890079	0.0505713	0.472454	0.32564
IAAV5776	2	327.685		0.453671	0.70808	0.212473	0.862551	0.406306	0.391147	0.890125	0.0505489	0.473624	0.324566
BS00107837_51	2	327.685		0.454397	0.70808	0.688078	0.949385	0.406419	0.391026	0.890167	0.0505285	0.4748	0.323489
Tdurum_contig8669_296	2	327.685		0.454397	0.70808	0.135963	0.827677	0.406418	0.391027	0.890166	0.0505289	0.4748	0.323489
Tdurum_contig84791_198	2	328.188		0.40889	0.70808	0.954492	0.97697	0.35517	0.449563	0.808662	0.0922329	0.431897	0.36462
BS00084990_51	2	328.69		0.364189	0.70808	0.930099	0.976909	0.320218	0.494554	0.673729	0.171515	0.331596	0.479391
BS00021877_51	2	328.69		0.364188	0.70808	0.215212	0.862551	0.320218	0.494555	0.673726	0.171517	0.331594	0.479394
Tdurum_contig10354_170	2	328.69		0.364189	0.70808	0.20385	0.85836	0.320218	0.494554	0.673726	0.171517	0.331594	0.479394
RAC875_c3001_808	2	328.69		0.364189	0.70808	0.195656	0.853642	0.320218	0.494554	0.673727	0.171516	0.331594	0.479394
Tdurum_contig42558_134	2	328.69		0.364189	0.70808	0.884813	0.974498	0.320219	0.494553	0.673727	0.171516	0.331594	0.479394
Tdurum_contig10354_270	2	328.69		0.36419	0.70808	0.218835	0.862747	0.32022	0.494552	0.673728	0.171516	0.331594	0.479393
BS00011892_51	2	331.255		0.537192	0.70808	0.933926	0.976909	0.455549	0.341465	0.783214	0.106119	0.485758	0.31358
RAC875_c13829_144	2	333.296		0.600649	0.70808	0.900154	0.976283	0.505212	0.296526	0.800049	0.0968835	0.710259	0.148583
BS00036189_51	2	334.819		0.610759	0.70808	0.932888	0.976909	0.520676	0.283432	0.727694	0.138051	0.604338	0.21872
BobWhite_c11756_79	2	335.321		0.603701	0.70808	0.902128	0.976283	0.524049	0.280628	0.70382	0.152538	0.524383	0.280351
BobWhite_c42696_188	2	335.321		0.6037	0.70808	0.859731	0.970829	0.524049	0.280628	0.703819	0.152539	0.524382	0.280352
BS00033776_51	2	335.321		0.6037	0.70808	0.884001	0.974246	0.524049	0.280628	0.703819	0.152539	0.524381	0.280353
BS00063302_51	2	335.321		0.6037	0.70808	0.896475	0.976283	0.524049	0.280628	0.703819	0.152539	0.52438	0.280354
RAC875_rep_c105597_205	2	336.331		0.573284	0.70808	0.853944	0.970829	0.529087	0.276473	0.706411	0.150943	0.429915	0.366617
BS00067000_51	2	336.834		0.589231	0.70808	0.82238	0.970829	0.549216	0.260257	0.719162	0.143173	0.432715	0.363798
BobWhite_c12960_168	2	337.337		0.653268	0.70808	0.376409	0.903038	0.645388	0.190179	0.729129	0.137196	0.434232	0.362278
BobWhite_c20073_382	2	337.337		0.65327	0.70808	0.359915	0.901177	0.645391	0.190177	0.729129	0.137196	0.434232	0.362278
Kukri_c59535_186	2	337.337		0.653271	0.70808	0.775804	0.960868	0.645393	0.190176	0.729129	0.137196	0.434232	0.362278
Excalibur_c5888_641	2	337.337		0.653271	0.70808	0.760008	0.95995	0.645393	0.190176	0.729129	0.137196	0.434232	0.362278
BS00021697_51	2	337.337		0.653272	0.70808	0.767456	0.960169	0.645394	0.190175	0.729129	0.137196	0.434232	0.362278
wsnp_Ex_c29452_38489374	2	337.839		0.648908	0.70808	0.44457	0.92241	0.634181	0.197787	0.72722	0.138334	0.433313	0.363198
BobWhite_c4482_73	2	338.342		0.651313	0.70808	0.459435	0.923353	0.636704	0.196062	0.72641	0.138818	0.434359	0.362151
BS00063686_51	2	338.844		0.649614	0.70808	0.425527	0.917645	0.635181	0.197103	0.725623	0.139289	0.432982	0.36353
Excalibur_c35289_64	2	339.347		0.639243	0.70808	0.404253	0.912933	0.621502	0.206557	0.721628	0.141686	0.431364	0.365156
RFL_Contig785_535	2	339.347		0.639243	0.70808	0.406448	0.912933	0.621502	0.206557	0.721628	0.141686	0.431364	0.365156
Tdurum_contig41999_2908	2	339.849		0.633328	0.70808	0.596271	0.941239	0.612542	0.212864	0.720388	0.142434	0.433464	0.363047
RAC875_c28629_101	2	341.89		0.620755	0.70808	0.420204	0.917081	0.581359	0.235556	0.695668	0.157598	0.427059	0.369512
BS00021667_51	2	342.895		0.617474	0.70808	0.344606	0.897668	0.5731	0.241769	0.702888	0.153114	0.436593	0.359923
BS00063551_51	2	342.895		0.617474	0.70808	0.401941	0.912487	0.573101	0.241769	0.702888	0.153114	0.436593	0.359923
Ex_c29452_302	2	343.398		0.621854	0.70808	0.411634	0.913498	0.572358	0.242332	0.701623	0.153896	0.437006	0.359512
BS00063537_51	2	343.9		0.622098	0.70808	0.365042	0.901177	0.582438	0.234751	0.704063	0.152388	0.441518	0.355052
RAC875_c102886_73	2	345.423		0.608191	0.70808	0.338871	0.896998	0.606531	0.217147	0.680433	0.167215	0.454858	0.342124
IAAV5516	2	349.592		0.263398	0.70808	0.228392	0.86818	0.293358	0.532602	0.516796	0.286681	0.426542	0.370038
BS00001128_51	2	350.095		0.297734	0.70808	0.408512	0.913062	0.352783	0.452492	0.518813	0.284989	0.440066	0.356482
BobWhite_c7691_195	2	350.095		0.297734	0.70808	0.379239	0.904204	0.352783	0.452493	0.518813	0.284989	0.440067	0.356482
wsnp_BE446672B_Ta_2_1	2	350.095		0.297733	0.70808	0.37687	0.903038	0.352782	0.452494	0.518814	0.284989	0.440067	0.356481
RAC875_c6537_2196	2	350.095		0.297733	0.70808	0.387651	0.907862	0.352782	0.452493	0.518814	0.284988	0.440067	0.356481
wsnp_Ex_c1597_3045682	2	350.095		0.297733	0.70808	0.400175	0.912143	0.352782	0.452493	0.518814	0.284988	0.440067	0.356481
RAC875_c37075_283	2	350.095		0.297734	0.70808	0.373422	0.901177	0.352782	0.452493	0.518814	0.284988	0.440067	0.356481
BS00027006_51	2	350.597		0.302535	0.70808	0.394473	0.909707	0.36061	0.442962	0.522114	0.282235	0.447296	0.349405
Excalibur_c25640_110	2	351.1		0.297663	0.70808	0.340523	0.896998	0.354745	0.450083	0.523711	0.280909	0.452177	0.344691
Kukri_c44587_130	2	351.1		0.297663	0.70808	0.390004	0.90824	0.354746	0.450083	0.523711	0.280908	0.452177	0.344691
BobWhite_c47810_111	3	0		0.239346	0.70808	0.330504	0.89409	0.427413	0.369152	0.724098	0.140202	0.474073	0.324155
BS00093325_51	3	5e-05		0.239347	0.70808	0.325812	0.893026	0.427413	0.369152	0.724099	0.140202	0.474073	0.324155
BS00058612_51	3	5.82669		0.306855	0.70808	0.205741	0.858572	0.226958	0.644054	0.663651	0.17806	0.47322	0.324937
Kukri_c8390_712	3	6.32921		0.320971	0.70808	0.369164	0.901177	0.237287	0.624726	0.583648	0.233849	0.370395	0.431335
BS00022323_51	3	6.32922		0.320968	0.70808	0.270075	0.876451	0.237286	0.624727	0.583647	0.23385	0.370394	0.431336
BS00070878_51	3	6.32923		0.320966	0.70808	0.387439	0.907862	0.237286	0.624728	0.583645	0.233851	0.370393	0.431337
BS00096470_51	3	6.83172		0.225871	0.70808	0.310343	0.889653	0.218051	0.661442	0.506326	0.29557	0.295691	0.529163
D_GBUVHFX02GP8OO_185	3	6.83173		0.225869	0.70808	0.339268	0.896998	0.218051	0.661442	0.506324	0.295571	0.295689	0.529164
BS00003806_51	3	6.83174		0.225869	0.70808	0.308308	0.889653	0.21805	0.661443	0.506324	0.295572	0.295689	0.529164
BS00021723_51	3	6.83175		0.225869	0.70808	0.277552	0.882605	0.21805	0.661445	0.506323	0.295572	0.295689	0.529164
BS00070877_51	3	6.83177		0.225868	0.70808	0.258344	0.874141	0.218048	0.661447	0.506322	0.295573	0.295689	0.529164
BS00089270_51	3	19.2548		0.374266	0.70808	0.279732	0.882605	0.301616	0.520545	0.627061	0.20269	0.365817	0.436736
BobWhite_c33756_74	3	19.2548		0.374266	0.70808	0.37181	0.901177	0.301616	0.520545	0.627061	0.20269	0.365817	0.436736
RFL_Contig1338_2646	3	19.2548		0.374263	0.70808	0.309635	0.889653	0.301616	0.520546	0.62706	0.202691	0.365817	0.436736
RAC875_c57095_240	3	19.7573		0.245158	0.70808	0.257739	0.874141	0.273266	0.563415	0.606947	0.216849	0.391566	0.407195
wsnp_Ex_c7252_12454704	3	20.7623		0.226786	0.70808	0.258691	0.874141	0.262126	0.58149	0.618042	0.208982	0.406082	0.391386
D_contig50935_198	3	21.2649		0.235868	0.70808	0.244116	0.872777	0.265746	0.575533	0.579169	0.237195	0.378287	0.422178
BS00030948_51	3	21.7674		0.261087	0.70808	0.277963	0.882605	0.2726	0.564474	0.630602	0.200244	0.418968	0.377819
Kukri_c2464_592	3	22.2699		0.313696	0.70808	0.231461	0.86818	0.30117	0.521189	0.671149	0.173181	0.458751	0.338423
Kukri_c23473_534	3	22.7724		0.544139	0.70808	0.314166	0.892331	0.423046	0.373612	0.67495	0.170728	0.423639	0.373004
D_contig57829_235	3	22.7724		0.544143	0.70808	0.323485	0.892975	0.423048	0.37361	0.67495	0.170728	0.423638	0.373005
Excalibur_c44711_453	3	23.2749		0.541166	0.70808	0.309944	0.889653	0.409101	0.388169	0.681368	0.166618	0.46091	0.336383
IAAV6247	3	23.7774		0.543147	0.70808	0.881226	0.973114	0.409685	0.38755	0.693209	0.159136	0.471465	0.326551
D_GBF1XID01C7T2Q_63	3	23.7775		0.543147	0.70808	0.990756	0.977707	0.409685	0.38755	0.69321	0.159135	0.471465	0.326551
Excalibur_c4876_832	3	23.7775		0.543147	0.70808	0.993337	0.977707	0.409685	0.38755	0.69321	0.159135	0.471464	0.326551
Excalibur_c15692_532	3	24.28		0.520096	0.70808	0.903021	0.976283	0.38357	0.416155	0.707511	0.150267	0.463557	0.333897
RFL_Contig5639_1168	3	24.7825		0.549167	0.70808	0.482789	0.923754	0.435079	0.361432	0.715442	0.145425	0.451525	0.345318
tplb0061f07_1411	3	25.285		0.561671	0.70808	0.748818	0.958139	0.466092	0.331528	0.718508	0.143569	0.458957	0.338228
wsnp_CAP11_c2307_1200406	3	25.285		0.561671	0.70808	0.843606	0.970829	0.466092	0.331528	0.718508	0.143569	0.458957	0.338228
CAP8_c2401_433	3	25.7875		0.662352	0.70808	0.669575	0.948147	0.654283	0.184234	0.877734	0.0566371	0.687676	0.162616
D_GB5Y7FA02I369B_378	3	27.3105		0.654588	0.70808	0.406516	0.912933	0.693528	0.158936	0.864681	0.063144	0.738963	0.131377
IAAV7510	3	32.026		0.767564	0.708142	0.199344	0.857703	0.788583	0.103153	0.906647	0.0425616	0.757677	0.120516
wsnp_BF473056D_Ta_2_1	3	32.026		0.767564	0.708142	0.167973	0.835262	0.788582	0.103153	0.906648	0.0425614	0.757677	0.120516
CAP11_rep_c6465_98	3	34.5907		0.698303	0.70808	0.412167	0.913498	0.738044	0.131918	0.903011	0.044307	0.731159	0.135988
Excalibur_c24303_1145	3	35.6008		0.701062	0.70808	0.412476	0.913498	0.742928	0.129053	0.87999	0.0555222	0.712548	0.147186
CAP8_c1305_148	3	36.611		0.676925	0.70808	0.37107	0.901177	0.734041	0.134279	0.893781	0.0487689	0.703205	0.152918
D_GB5Y7FA01CWYQV_234	3	36.611		0.676925	0.70808	0.275692	0.881642	0.734041	0.13428	0.893781	0.048769	0.703205	0.152918
D_contig08749_250	3	38.1339		0.761497	0.70808	0.432212	0.919486	0.802808	0.0953882	0.845766	0.0727496	0.670881	0.173354
D_contig17787_645	3	38.1339		0.761497	0.70808	0.333636	0.894612	0.802808	0.0953881	0.845766	0.0727497	0.670881	0.173355
D_F1BEJMU01DOR77_203	3	39.144		0.712365	0.70808	0.24453	0.872777	0.764782	0.116462	0.845833	0.0727152	0.653109	0.185014
TA005995_0488	3	39.144		0.712365	0.70808	0.166285	0.835262	0.764783	0.116462	0.845833	0.0727154	0.653109	0.185014
BS00042197_51	3	39.1441		0.712365	0.70808	0.241072	0.87201	0.764782	0.116462	0.845833	0.0727155	0.65311	0.185014
Kukri_c33670_261	3	39.6466		0.699104	0.70808	0.205986	0.858572	0.751596	0.124015	0.829828	0.0810121	0.609456	0.215058
BS00033088_51	3	40.1491		0.69703	0.70808	0.112688	0.814333	0.749166	0.125422	0.814598	0.0890568	0.626871	0.202822
D_contig16691_30	3	42.1902		0.589872	0.70808	0.101844	0.80887	0.60289	0.219762	0.829893	0.0809778	0.635307	0.197016
wsnp_Ex_c12012_19240904	3	47.4582		0.886192	0.732035	0.529253	0.927401	0.877173	0.0569147	0.764277	0.116749	0.336293	0.473282
Excalibur_c16452_624	3	47.4582		0.886192	0.732035	0.493443	0.923754	0.877174	0.0569145	0.764277	0.116749	0.336293	0.473282
RAC875_c9594_1289	3	47.9607		0.910822	0.736556	0.264302	0.874141	0.896647	0.0473784	0.76915	0.113989	0.335626	0.474145
RFL_Contig5594_873	3	47.9607		0.910822	0.736556	0.213745	0.862551	0.896648	0.0473782	0.76915	0.113989	0.335626	0.474145
BS00000717_51	3	47.9607		0.910823	0.736556	0.15916	0.833332	0.896648	0.0473781	0.76915	0.113989	0.335626	0.474145
Kukri_rep_c104155_415	3	47.9608		0.910822	0.736556	0.546081	0.929234	0.896649	0.0473774	0.769155	0.113986	0.335635	0.474132
BS00046672_51	3	47.9608		0.910821	0.736556	0.488105	0.923754	0.896649	0.0473773	0.769156	0.113986	0.335637	0.474131
BS00002178_51	3	48.4632		0.940775	0.739584	0.429856	0.918806	0.939272	0.0272088	0.811062	0.0909459	0.416681	0.380196
BS00015317_51	3	48.4633		0.940776	0.739584	0.454161	0.923353	0.939274	0.0272079	0.811064	0.0909447	0.416688	0.380189
BS00108305_51	3	48.4633		0.940776	0.739584	0.437287	0.922091	0.939274	0.0272078	0.811065	0.0909445	0.416689	0.380188
BS00065478_51	3	48.4633		0.940776	0.739584	0.684065	0.949385	0.939274	0.0272077	0.811065	0.0909444	0.41669	0.380187
BS00011451_51	3	48.4633		0.9412	0.739584	0.852992	0.970829	0.939489	0.0271083	0.810921	0.0910212	0.416338	0.380553
BS00063146_51	3	48.4634		0.941539	0.739584	0.845406	0.970829	0.939659	0.0270296	0.810806	0.0910831	0.416057	0.380847
Excalibur_c16662_300	3	48.4634		0.941623	0.739584	0.830731	0.970829	0.939702	0.02701	0.810777	0.0910987	0.415986	0.380921
BS00074824_51	3	48.4634		0.941707	0.739584	0.807997	0.968281	0.939744	0.0269905	0.810748	0.0911142	0.415916	0.380994
RAC875_c26231_68	3	48.4634		0.94179	0.739584	0.75377	0.959874	0.939786	0.026971	0.810719	0.0911298	0.415845	0.381068
BS00087783_51	3	48.4635		0.941791	0.739584	0.265192	0.874141	0.939788	0.0269701	0.810713	0.0911331	0.415838	0.381076
GENE_4091_147	3	48.9657		0.688121	0.70808	0.394548	0.909707	0.700867	0.154364	0.971404	0.0125999	0.725442	0.139397
BS00021851_51	3	48.9658		0.688122	0.70808	0.728672	0.955706	0.700869	0.154363	0.971404	0.0126	0.725442	0.139397
Excalibur_c46695_219	3	48.9658		0.688123	0.70808	0.736798	0.955706	0.70087	0.154363	0.971404	0.0126	0.725443	0.139397
BobWhite_c5419_861	3	48.9658		0.688125	0.70808	0.837827	0.970829	0.700871	0.154362	0.971404	0.0126	0.725443	0.139397
Kukri_c21718_661	3	49.4683		0.746864	0.70808	0.866343	0.970829	0.748614	0.125742	0.977448	0.00990623	0.799797	0.0970203
BS00004070_51	3	49.9708		0.802582	0.708142	0.847028	0.970829	0.806835	0.0932155	0.97449	0.0112228	0.78125	0.10721
Kukri_rep_c72587_123	3	49.9708		0.802585	0.708142	0.872961	0.972378	0.806838	0.0932137	0.97449	0.0112228	0.781253	0.107209
Tdurum_contig36962_250	3	49.9709		0.80259	0.708142	0.830116	0.970829	0.806844	0.0932102	0.97449	0.0112224	0.781261	0.107204
RAC875_c48997_1160	3	49.971		0.802594	0.708142	0.839533	0.970829	0.80685	0.0932074	0.974491	0.0112221	0.781267	0.1072
BS00024262_51	3	50.4733		0.821704	0.710713	0.869688	0.970829	0.829712	0.0810726	0.978418	0.00947543	0.824671	0.0837194
wsnp_CAP8_c458_368155	3	50.9758		0.824205	0.710713	0.761877	0.95995	0.8418	0.0747909	0.981104	0.0082851	0.863202	0.0638878
RFL_Contig5232_4612	3	50.9758		0.824204	0.710713	0.856042	0.970829	0.8418	0.074791	0.981104	0.00828515	0.863202	0.0638875
Excalibur_c21172_952	3	51.4783		0.793259	0.708142	0.723292	0.954536	0.832029	0.0798615	0.97454	0.0112006	0.888945	0.0511252
CAP11_c3218_126	3	51.9808		0.761166	0.70808	0.950117	0.97697	0.815139	0.0887686	0.965426	0.0152811	0.903515	0.0440644
BS00096547_51	3	52.4834		0.722061	0.70808	0.917083	0.976909	0.791082	0.101779	0.964388	0.0157482	0.919801	0.036306
BS00031658_51	3	52.4834		0.722057	0.70808	0.889079	0.975004	0.79108	0.10178	0.964388	0.0157483	0.919802	0.0363055
D_GDRF1KQ02G72YO_156	3	52.9859		0.700106	0.70808	0.782207	0.962583	0.796802	0.0986498	0.959702	0.0178638	0.920508	0.0359725
BS00083531_51	3	53.9909		0.740896	0.70808	0.774511	0.960868	0.808384	0.092382	0.956911	0.0191283	0.887215	0.0519709
BS00019365_51	3	54.4934		0.779093	0.708142	0.791504	0.965084	0.83395	0.0788602	0.958463	0.0184246	0.864025	0.0634735
BS00105568_51	3	54.9959		0.823441	0.710713	0.954525	0.97697	0.872072	0.0594477	0.962129	0.0167667	0.844509	0.0733956
BS00012936_51	3	54.996		0.823445	0.710713	0.911648	0.976283	0.872075	0.0594462	0.962129	0.0167666	0.844506	0.0733971
RAC875_c102059_75	3	55.4985		0.855563	0.718512	0.972905	0.977058	0.89847	0.0464964	0.961101	0.017231	0.815167	0.0887535
wsnp_CAP12_c633_339740	3	56.001		0.886605	0.732035	0.858792	0.970829	0.931646	0.030749	0.96039	0.0175525	0.792624	0.100933
Kukri_rep_c112035_340	3	56.5035		0.891838	0.732865	0.834345	0.970829	0.939227	0.0272292	0.961117	0.0172235	0.768007	0.114635
Kukri_rep_c112609_711	3	59.0682		0.918962	0.737218	0.399974	0.912143	0.961523	0.0170405	0.766779	0.11533	0.3676	0.434625
TA001371_0399	3	60.0783		0.76628	0.708142	0.633163	0.946701	0.918758	0.0367989	0.838904	0.0762875	0.442835	0.353758
RAC875_c21004_880	3	60.5808		0.808627	0.708142	0.629245	0.946701	0.940111	0.0268207	0.829233	0.0813236	0.422838	0.373826
Kukri_c18350_151	3	61.0833		0.832398	0.712773	0.975808	0.977058	0.958752	0.0182939	0.884994	0.0530598	0.506909	0.29507
BobWhite_rep_c65565_359	3	61.0833		0.832433	0.712773	0.990929	0.977707	0.958752	0.0182938	0.884994	0.0530596	0.50691	0.295069
wsnp_BE424100D_Ta_1_1	3	61.5858		0.868436	0.725036	0.328189	0.89409	0.950842	0.0218916	0.923862	0.0343927	0.578863	0.237425
wsnp_Ex_c16720_25268525	3	61.5859		0.868435	0.725036	0.96428	0.97697	0.950841	0.0218919	0.923863	0.0343926	0.578864	0.237423
BS00032149_51	3	62.596		0.937922	0.739584	0.537642	0.927401	0.977394	0.00993025	0.914498	0.0388174	0.536952	0.270064
BS00066976_51	3	63.0985		0.957589	0.744105	0.587694	0.940369	0.982411	0.0077069	0.869748	0.0606067	0.474083	0.324145
IACX11283	3	64.6215		0.88939	0.732035	0.283304	0.882605	0.962185	0.0167413	0.675234	0.170546	0.255328	0.592902
TA003135_0494	3	64.6215		0.889391	0.732035	0.574277	0.94008	0.962185	0.0167413	0.675233	0.170547	0.255326	0.592904
Excalibur_c54055_694	3	65.124		0.895096	0.73364	0.179711	0.838634	0.959736	0.0178484	0.604576	0.218549	0.186067	0.73033
RAC875_rep_c105196_532	3	66.6469		0.822058	0.710713	0.575846	0.940263	0.879567	0.055731	0.449001	0.347752	0.0862374	1.0643
D_contig66051_204	3	67.1495		0.791178	0.708142	0.605429	0.946241	0.850048	0.0705567	0.483392	0.315701	0.0734353	1.13409
BS00060042_51	3	69.1906		0.582962	0.70808	0.171511	0.835262	0.532478	0.273698	0.415173	0.381771	0.0980962	1.00835
IAAV4656	3	71.2317		0.585557	0.70808	0.913677	0.976693	0.527006	0.278184	0.339623	0.469003	0.0962853	1.01644
wsnp_Ex_c10959_17801482	3	75.6732		0.643378	0.70808	0.648029	0.948147	0.610801	0.2141	0.201901	0.694861	0.0780382	1.10769
D_contig14507_369	3	75.6732		0.643377	0.70808	0.122749	0.814333	0.610801	0.2141	0.201902	0.694859	0.078039	1.10769
BS00038418_51	3	75.6732		0.643376	0.70808	0.79216	0.965084	0.610799	0.214101	0.201903	0.694858	0.0780398	1.10768
Excalibur_c8188_693	3	80.3887		0.792957	0.708142	0.609371	0.946241	0.738145	0.131859	0.262707	0.580529	0.122633	0.911393
wsnp_Ex_c3831_6966926	3	80.3888		0.792958	0.708142	0.577697	0.940263	0.738145	0.131858	0.262706	0.580529	0.122633	0.911393
IAAV868	3	80.3888		0.792958	0.708142	0.571055	0.938586	0.738145	0.131858	0.262706	0.580529	0.122633	0.911393
BS00058554_51	3	80.3888		0.792959	0.708142	0.59646	0.94131	0.738147	0.131857	0.262706	0.58053	0.122633	0.911393
D_contig32652_163	3	80.3888		0.79296	0.708142	0.604581	0.946068	0.738147	0.131857	0.262706	0.58053	0.122633	0.911393
Kukri_c12758_1488	3	80.3889		0.795075	0.708142	0.694498	0.949385	0.741691	0.129777	0.263383	0.579412	0.12325	0.909213
Excalibur_c48609_101	3	80.3889		0.795446	0.708142	0.78201	0.962519	0.742299	0.129421	0.263497	0.579224	0.123353	0.908852
Kukri_c1313_746	3	80.8913		0.75006	0.70808	0.871081	0.971509	0.754549	0.122313	0.230718	0.636918	0.116511	0.933633
BS00082503_51	3	81.3938		0.753657	0.70808	0.794573	0.965113	0.743561	0.128684	0.220207	0.65717	0.109733	0.959661
BobWhite_c6998_365	3	81.8963		0.752793	0.70808	0.777787	0.960948	0.731458	0.135811	0.211587	0.674512	0.108584	0.964236
Excalibur_c48317_242	3	81.8963		0.752793	0.70808	0.704074	0.949385	0.731457	0.135811	0.211586	0.674514	0.108583	0.964238
BS00066188_51	3	81.8964		0.752793	0.70808	0.760584	0.95995	0.731455	0.135812	0.211584	0.674516	0.108583	0.96424
RAC875_c1211_3475	3	82.3988		0.712347	0.70808	0.734878	0.955706	0.694424	0.158375	0.202923	0.692669	0.100405	0.998244
Ra_c1211_3306	3	82.3988		0.712347	0.70808	0.747575	0.957788	0.694424	0.158375	0.202922	0.69267	0.100405	0.998245
IAAV6873	3	82.3989		0.712348	0.70808	0.750326	0.958573	0.694423	0.158376	0.202922	0.692671	0.100405	0.998246
Tdurum_contig54548_1002	3	82.9013		0.71521	0.70808	0.602873	0.945166	0.682827	0.165689	0.192429	0.71573	0.0941303	1.02627
Ra_c3045_1739	3	83.4038		0.720085	0.70808	0.787484	0.964321	0.687064	0.163003	0.197045	0.705434	0.0999422	1.00025
BS00028216_51	3	83.4039		0.720054	0.70808	0.730092	0.955706	0.687065	0.163002	0.197045	0.705434	0.0999424	1.00025
D_GA8KES401CVVAD_281	3	84.414		0.734833	0.70808	0.757895	0.95995	0.71265	0.147124	0.174428	0.758383	0.0946691	1.02379
Kukri_rep_c104227_241	3	84.414		0.734834	0.70808	0.930982	0.976909	0.712651	0.147123	0.174428	0.758384	0.094669	1.02379
Excalibur_c53900_86	3	84.9165		0.755618	0.70808	0.724298	0.95508	0.743232	0.128875	0.189051	0.723422	0.100025	0.999892
IAAV6648	3	85.419		0.761351	0.70808	0.840764	0.970829	0.742167	0.129499	0.184189	0.734737	0.0964542	1.01568
Ra_c3045_1361	3	85.419		0.761351	0.70808	0.826808	0.970829	0.742167	0.129498	0.184188	0.734738	0.096454	1.01568
Excalibur_c48213_104	3	85.9215		0.771408	0.708142	0.871416	0.971664	0.75891	0.11981	0.178144	0.749228	0.0943101	1.02544
IAAV2840	3	89.0153		0.671783	0.70808	0.373919	0.901177	0.616124	0.210332	0.165846	0.780296	0.0797717	1.09815
BS00014671_51	3	89.0153		0.671783	0.70808	0.391623	0.908251	0.616124	0.210332	0.165845	0.780297	0.0797717	1.09815
TA004358_0724	3	89.5178		0.650645	0.70808	0.354604	0.901177	0.588018	0.23061	0.156376	0.805831	0.0760286	1.11902
wsnp_Ex_c6920_11929922	3	89.518		0.650643	0.70808	0.223878	0.864986	0.588017	0.23061	0.156373	0.805838	0.0760276	1.11903
wsnp_Ku_c7266_12551048	3	89.518		0.650644	0.70808	0.388858	0.907862	0.588018	0.230609	0.156373	0.805838	0.0760275	1.11903
BS00030252_51	3	89.5182		0.650654	0.70808	0.32794	0.89409	0.588029	0.230601	0.156372	0.805841	0.076027	1.11903
Kukri_c7266_1780	3	90.0203		0.63435	0.70808	0.199086	0.857703	0.567565	0.245984	0.144391	0.840459	0.0677611	1.16902
BS00063907_51	3	97.5615		0.724037	0.70808	0.0908529	0.798386	0.791793	0.101388	0.0757574	1.12058	0.0604622	1.21852
BS00003816_51	3	99.0844		0.686512	0.70808	0.0941662	0.798386	0.745534	0.127532	0.0803728	1.09489	0.0626314	1.20321
Excalibur_c23473_451	3	103.8		0.607473	0.70808	0.167874	0.835262	0.717568	0.144137	0.0875316	1.05783	0.060174	1.22059
Tdurum_contig13681_628	3	120.225		0.551199	0.70808	0.99998	0.978347	0.581286	0.23561	0.254705	0.593962	0.299904	0.523018
BS00062721_51	3	120.728		0.536004	0.70808	0.965896	0.97697	0.555113	0.255619	0.260502	0.58419	0.323398	0.490263
Kukri_c3987_386	3	121.23		0.549964	0.70808	0.869668	0.970829	0.56214	0.250156	0.308377	0.510918	0.387378	0.411865
Excalibur_c53353_217	3	121.733		0.537417	0.70808	0.965326	0.97697	0.551429	0.258511	0.299242	0.523977	0.389863	0.409088
BS00063028_51	3	122.235		0.542258	0.70808	0.99963	0.978347	0.562487	0.249888	0.314861	0.501881	0.412802	0.384258
BobWhite_c20591_89	3	122.738		0.529334	0.70808	0.992562	0.977707	0.538537	0.268784	0.328712	0.483185	0.428232	0.368321
TA006324_0285	3	122.738		0.529334	0.70808	0.921621	0.976909	0.538537	0.268784	0.328713	0.483184	0.428233	0.36832
BobWhite_c1824_1380	3	122.738		0.529334	0.70808	0.952706	0.97697	0.538537	0.268785	0.328713	0.483183	0.428233	0.368319
RAC875_c76714_77	3	122.738		0.528603	0.70808	0.933565	0.976909	0.537232	0.269839	0.329399	0.482278	0.426455	0.370127
BS00094897_51	3	122.738		0.522797	0.70808	0.993875	0.97804	0.527984	0.277379	0.3286	0.483333	0.41397	0.383031
Excalibur_c11939_140	3	122.738		0.52243	0.70808	0.853704	0.970829	0.527397	0.277862	0.328646	0.483272	0.413241	0.383797
TA004464_0886	3	122.738		0.522427	0.70808	0.998906	0.978347	0.527393	0.277866	0.328655	0.48326	0.41325	0.383787
Kukri_c29687_369	3	123.24		0.522767	0.70808	0.843224	0.970829	0.522561	0.281863	0.341661	0.466404	0.42198	0.374708
Kukri_rep_c69829_307	3	124.25		0.49312	0.70808	0.791028	0.965084	0.479224	0.319461	0.398994	0.399034	0.504154	0.297437
RAC875_c41914_613	3	126.815		0.489311	0.70808	0.878887	0.973103	0.524573	0.280194	0.446354	0.350321	0.626988	0.202741
Kukri_c44781_236	3	127.825		0.441389	0.70808	0.718476	0.954503	0.444341	0.352283	0.556074	0.254867	0.679472	0.167829
Excalibur_c17004_1098	3	127.826		0.44143	0.70808	0.96836	0.976984	0.444397	0.352229	0.556055	0.254882	0.679459	0.167837
Excalibur_c55186_73	3	127.826		0.441435	0.70808	0.963653	0.97697	0.444404	0.352222	0.556053	0.254884	0.679457	0.167838
BobWhite_c2288_723	3	127.826		0.441441	0.70808	0.965122	0.97697	0.444412	0.352214	0.55605	0.254886	0.679455	0.167839
RAC875_c14613_112	3	127.826		0.441486	0.70808	0.928008	0.976909	0.444473	0.352155	0.556029	0.254902	0.679441	0.167848
Excalibur_c10063_54	3	128.328		0.452483	0.70808	0.903152	0.976283	0.459229	0.337971	0.587404	0.231063	0.697848	0.156239
BobWhite_c2288_435	3	128.328		0.452483	0.70808	0.964264	0.97697	0.459229	0.337971	0.587405	0.231063	0.697849	0.156239
BS00010669_51	3	128.83		0.442441	0.70808	0.880277	0.973114	0.451068	0.345758	0.627723	0.202232	0.740572	0.130433
BS00009738_51	3	128.83		0.442442	0.70808	0.779746	0.96214	0.451069	0.345757	0.627723	0.202232	0.740572	0.130433
Kukri_c26281_116	3	129.333		0.481976	0.70808	0.992832	0.977707	0.507833	0.294279	0.60543	0.217936	0.687738	0.162577
RFL_Contig2961_2082	3	129.333		0.481976	0.70808	0.999245	0.978347	0.507834	0.294278	0.605428	0.217937	0.687736	0.162578
D_contig57386_105	3	129.333		0.481977	0.70808	0.926506	0.976909	0.507835	0.294278	0.605427	0.217938	0.687734	0.16258
RAC875_c2258_1028	3	129.333		0.481973	0.70808	0.907613	0.976283	0.507826	0.294285	0.605427	0.217938	0.687728	0.162583
wsnp_RFL_Contig2760_2505824	3	129.333		0.481972	0.70808	0.945554	0.97697	0.507822	0.294288	0.605437	0.217931	0.687741	0.162575
Excalibur_c55140_64	3	129.835		0.472624	0.70808	0.922486	0.976909	0.486676	0.31276	0.650044	0.187057	0.737269	0.132374
BobWhite_c26534_532	3	130.338		0.493984	0.70808	0.38877	0.907862	0.499814	0.301191	0.629123	0.201265	0.685372	0.164073
Kukri_rep_c69829_711	3	130.338		0.493985	0.70808	0.922285	0.976909	0.499815	0.301191	0.629121	0.201266	0.685371	0.164074
Excalibur_c38500_494	3	130.338		0.493986	0.70808	0.326935	0.89409	0.499816	0.30119	0.62912	0.201266	0.68537	0.164075
wsnp_Ex_c6476_11246589	3	130.84		0.490712	0.70808	0.95924	0.97697	0.517638	0.285974	0.638746	0.194672	0.726627	0.138688
Excalibur_c6476_811	3	131.343		0.488876	0.70808	0.954926	0.97697	0.514676	0.288466	0.634269	0.197727	0.7196	0.142909
RAC875_c44680_90	4	0		0.502787	0.70808	0.397084	0.910643	0.326691	0.485863	0.666693	0.176074	0.678923	0.16818
BS00111318_51	4	1.01014		0.623007	0.70808	0.44154	0.922183	0.453912	0.343029	0.636401	0.196269	0.661112	0.179725
RFL_Contig174_406	4	3.05124		0.749367	0.70808	0.430848	0.918806	0.603559	0.219281	0.600173	0.221723	0.815435	0.0886107
wsnp_Ex_c11560_18632698	4	3.05126		0.749366	0.70808	0.448271	0.922943	0.603558	0.219281	0.600173	0.221723	0.815435	0.0886108
wsnp_Ex_c19516_28483050	4	3.05127		0.749366	0.70808	0.447002	0.922943	0.603558	0.219281	0.600173	0.221723	0.815435	0.0886108
wsnp_Ku_c23598_33524490	4	3.55375		0.735905	0.70808	0.415094	0.913899	0.591725	0.22788	0.617343	0.209473	0.817845	0.0873289
Excalibur_c386_894	4	3.55376		0.735905	0.70808	0.406849	0.912933	0.591725	0.22788	0.617344	0.209473	0.817845	0.087329
BS00076039_51	4	4.05627		0.733745	0.70808	0.414131	0.913899	0.585936	0.23215	0.640188	0.193692	0.820281	0.0860376
Excalibur_c3439_534	4	4.55879		0.668489	0.70808	0.686047	0.949385	0.496545	0.304042	0.61652	0.210053	0.792222	0.101153
BobWhite_c22714_132	4	4.5588		0.668479	0.70808	0.480392	0.923754	0.496545	0.304042	0.616521	0.210052	0.792222	0.101153
Kukri_c22152_1059	4	4.55883		0.668489	0.70808	0.485527	0.923754	0.496545	0.304042	0.616524	0.21005	0.792224	0.101152
BobWhite_c13373_250	4	4.55884		0.668489	0.70808	0.471821	0.923353	0.496545	0.304042	0.616525	0.210049	0.792225	0.101152
BS00064392_51	4	5.0613		0.647891	0.70808	0.396138	0.910643	0.503832	0.297715	0.702183	0.15355	0.849829	0.0706685
Kukri_c33374_1048	4	5.56382		0.730951	0.70808	0.518716	0.926977	0.576279	0.239368	0.6983	0.155958	0.853011	0.0690456
wsnp_Ku_c33374_42877546	4	5.56383		0.730951	0.70808	0.527719	0.926977	0.576279	0.239368	0.698299	0.155958	0.85301	0.0690456
BS00068050_51	4	6.06634		0.76351	0.708142	0.664569	0.948147	0.587727	0.230824	0.605404	0.217955	0.79182	0.101373
Excalibur_c29231_905	4	6.06637		0.763509	0.708142	0.599364	0.941766	0.587726	0.230825	0.6054	0.217957	0.791818	0.101374
BS00022393_51	4	6.06638		0.763509	0.708142	0.680961	0.948551	0.587725	0.230826	0.6054	0.217958	0.791818	0.101375
TA002095_0637	4	6.06643		0.763507	0.708142	0.738572	0.955915	0.587722	0.230828	0.605395	0.217961	0.791815	0.101376
wsnp_Ex_c322_624793	4	9.16011		0.739384	0.70808	0.903742	0.976283	0.510745	0.291796	0.596067	0.224705	0.778662	0.108651
Excalibur_c12980_2392	4	9.16012		0.739384	0.70808	0.736877	0.955706	0.510745	0.291796	0.596067	0.224705	0.778662	0.108651
wsnp_Ra_c8771_14786376	4	10.6831		0.730207	0.70808	0.975509	0.977058	0.485234	0.314049	0.607097	0.216742	0.750227	0.124807
Excalibur_c32668_467	4	11.1856		0.735282	0.70808	0.950188	0.97697	0.487203	0.31229	0.630003	0.200657	0.750058	0.124905
BobWhite_c10673_138	4	11.1856		0.734825	0.70808	0.920973	0.976909	0.486238	0.313151	0.632575	0.198888	0.750334	0.124746
Tdurum_contig48835_437	4	11.1856		0.734825	0.70808	0.0243529	0.510252	0.486238	0.313151	0.632575	0.198888	0.750333	0.124746
RAC875_c57889_55	4	11.6881		0.742707	0.70808	0.946214	0.97697	0.491058	0.308867	0.642404	0.192192	0.745298	0.12767
BobWhite_c48552_673	4	12.6982		0.746231	0.70808	0.549991	0.930632	0.483854	0.315286	0.610593	0.214248	0.701932	0.153705
Excalibur_rep_c110303_320	4	17.9663		0.481859	0.70808	0.488204	0.923754	0.225656	0.646553	0.546097	0.26273	0.517594	0.286011
Kukri_c46040_620	4	22.1353		0.471671	0.70808	0.27603	0.881642	0.235992	0.627102	0.804182	0.0946457	0.581796	0.23523
wsnp_Ex_c770_1514612	4	22.1354		0.471671	0.70808	0.255734	0.874141	0.235992	0.627102	0.804183	0.0946454	0.581796	0.235229
tplb0049o19_694	4	22.1354		0.471671	0.70808	0.431542	0.918806	0.235992	0.627102	0.804183	0.0946452	0.581796	0.235229
BS00014736_51	4	22.6379		0.472052	0.70808	0.417039	0.915207	0.240538	0.618816	0.808664	0.0922319	0.581936	0.235125
BS00086365_51	4	22.6379		0.472052	0.70808	0.427268	0.918806	0.240538	0.618817	0.808665	0.0922313	0.581937	0.235124
GENE_1397_630	4	22.6379		0.472052	0.70808	0.600557	0.942828	0.240538	0.618817	0.808665	0.0922311	0.581937	0.235124
BS00039972_51	4	22.638		0.472051	0.70808	0.392172	0.908591	0.240537	0.618818	0.808666	0.0922308	0.581937	0.235124
BS00010629_51	4	23.1404		0.468048	0.70808	0.439744	0.922091	0.239085	0.621448	0.810911	0.0910268	0.58552	0.232458
Tdurum_contig43350_837	4	23.1405		0.468047	0.70808	0.337934	0.896998	0.239084	0.621449	0.810912	0.0910265	0.585521	0.232458
BS00067159_51	4	23.1405		0.468047	0.70808	0.337637	0.896998	0.239084	0.621449	0.810912	0.0910265	0.585521	0.232458
RAC875_rep_c88665_52	4	23.1405		0.468047	0.70808	0.450379	0.922943	0.239084	0.621449	0.810912	0.0910264	0.585521	0.232458
Excalibur_c21663_145	4	24.1505		0.486617	0.70808	0.900393	0.976283	0.254337	0.594591	0.834967	0.0783304	0.590191	0.229007
BS00067684_51	4	24.653		0.427963	0.70808	0.877449	0.972767	0.219746	0.658078	0.832928	0.0793928	0.570147	0.244013
BS00067683_51	4	24.653		0.427963	0.70808	0.719595	0.954529	0.219746	0.658078	0.832928	0.0793926	0.570148	0.244013
RAC875_rep_c113106_355	4	25.6632		0.425032	0.70808	0.171023	0.835262	0.214165	0.669252	0.838934	0.076272	0.573738	0.241287
BS00093990_51	4	26.1657		0.419474	0.70808	0.334496	0.895904	0.210866	0.675993	0.847525	0.0718476	0.581816	0.235214
BS00111069_51	4	27.1758		0.420151	0.70808	0.655037	0.948147	0.20629	0.685522	0.856779	0.0671311	0.595965	0.224779
D_GDRF1KQ01AX0PH_169	4	32.1668		0.425898	0.70808	0.540967	0.928102	0.189558	0.722257	0.888307	0.0514368	0.630298	0.200454
Kukri_c27040_309	4	44.5899		0.601095	0.70808	0.278848	0.882605	0.287908	0.540746	0.980338	0.00862436	0.921453	0.035527
CAP7_c3132_150	4	45.0924		0.605174	0.70808	0.270561	0.877085	0.295845	0.528936	0.979633	0.00893659	0.925664	0.0335465
Kukri_c84087_154	4	45.5949		0.599604	0.70808	0.791646	0.965084	0.287546	0.541292	0.978151	0.0095942	0.922335	0.0351113
BobWhite_c19433_185	4	46.0974		0.601817	0.70808	0.824268	0.970829	0.285739	0.54403	0.976806	0.0101917	0.920388	0.0360289
BobWhite_c8085_498	4	46.6		0.608245	0.70808	0.803736	0.967642	0.289328	0.538609	0.976542	0.0103093	0.924793	0.0339553
BS00022487_51	4	47.1025		0.615181	0.70808	0.771411	0.960587	0.292893	0.533291	0.975648	0.010707	0.923014	0.0347915
Ex_c9327_1196	4	47.1025		0.615181	0.70808	0.708887	0.950503	0.292893	0.533291	0.975648	0.010707	0.923014	0.0347916
RAC875_c20273_823	4	47.605		0.631645	0.70808	0.748787	0.958139	0.307258	0.512497	0.976117	0.010498	0.925399	0.0336709
BS00094817_51	4	48.1075		0.637182	0.70808	0.184682	0.838634	0.303238	0.518216	0.979344	0.00906458	0.935036	0.0291715
BS00062875_51	4	51.2013		0.553522	0.70808	0.0853747	0.797083	0.280098	0.55269	0.975956	0.0105696	0.965312	0.0153322
BS00076693_51	4	51.2013		0.553522	0.70808	0.185802	0.838645	0.280098	0.55269	0.975956	0.0105696	0.965312	0.0153322
BS00078745_51	4	51.7038		0.54154	0.70808	0.0804408	0.78933	0.270427	0.56795	0.978605	0.0093924	0.965741	0.0151392
RAC875_c31045_882	4	55.3323		0.612448	0.70808	0.859452	0.970829	0.32077	0.493806	0.956726	0.0192124	0.913011	0.0395239
BS00079035_51	4	55.3323		0.612448	0.70808	0.8539	0.970829	0.32077	0.493806	0.956726	0.0192125	0.913011	0.0395239
Kukri_rep_c104307_905	4	55.8349		0.611462	0.70808	0.380634	0.904767	0.3222	0.491874	0.955508	0.0197655	0.906843	0.042468
BS00070797_51	4	55.8349		0.611424	0.70808	0.361507	0.901177	0.322157	0.491933	0.95552	0.0197602	0.906846	0.0424666
RAC875_rep_c78744_228	4	55.8349		0.611422	0.70808	0.830243	0.970829	0.322156	0.491934	0.95552	0.0197602	0.906846	0.0424664
Tdurum_contig26621_200	4	58.9286		0.51328	0.70808	0.905737	0.976283	0.304394	0.516564	0.93566	0.0288819	0.922328	0.0351147
IAAV2585	4	59.4311		0.505143	0.70808	0.875128	0.972378	0.304022	0.517095	0.930971	0.0310641	0.922058	0.0352419
wsnp_Ex_c19556_28530231	4	60.4413		0.501289	0.70808	0.165071	0.835262	0.31642	0.499736	0.922157	0.0351953	0.923351	0.034633
Kukri_c46426_338	4	60.9438		0.511074	0.70808	0.176222	0.836805	0.330973	0.480207	0.914735	0.0387048	0.922221	0.0351651
Kukri_c24262_918	4	62.4668		0.50267	0.70808	0.980452	0.97742	0.323159	0.490583	0.924075	0.0342927	0.943465	0.0252743
Tdurum_contig11803_475	4	66.0953		0.528195	0.70808	0.122813	0.814333	0.323314	0.490376	0.947403	0.0234652	0.965077	0.0154381
Tdurum_contig11803_306	4	66.5978		0.540746	0.70808	0.132959	0.823124	0.33884	0.470005	0.944394	0.0248469	0.964736	0.0155915
Kukri_c54892_58	4	75.9143		0.924283	0.737218	0.992593	0.977707	0.818277	0.0870995	0.995344	0.00202663	0.88682	0.0521645
Ra_c58279_702	4	76.4168		0.923989	0.737218	0.875964	0.972378	0.829617	0.0811222	0.99466	0.00232518	0.877971	0.0565199
Tdurum_contig12246_456	4	76.4168		0.923989	0.737218	0.881507	0.973114	0.829617	0.0811222	0.99466	0.00232517	0.877971	0.0565199
BS00022332_51	4	76.4168		0.923988	0.737218	0.890826	0.975189	0.829617	0.0811222	0.99466	0.00232517	0.877971	0.0565199
Ra_c58279_684	4	76.9193		0.922405	0.737218	0.90439	0.976283	0.828754	0.0815741	0.995325	0.00203521	0.879191	0.0559167
BS00049937_51	4	77.9295		0.910734	0.736556	0.985781	0.977707	0.848313	0.0714438	0.996766	0.00140659	0.943607	0.025209
IACX8108	4	78.432		0.904779	0.736264	0.820332	0.970829	0.857427	0.0668027	0.993767	0.00271554	0.961184	0.0171937
IAAV7468	4	78.9345		0.891771	0.732865	0.826222	0.970829	0.851282	0.0699267	0.992722	0.00317256	0.964572	0.0156652
BS00044272_51	4	79.437		0.867156	0.724333	0.810279	0.968842	0.890017	0.0506018	0.972703	0.0120198	0.93224	0.0304724
wsnp_Ku_c1292_2572053	4	79.437		0.866966	0.724333	0.964663	0.97697	0.889999	0.0506106	0.972772	0.0119888	0.93223	0.0304771
BS00022013_51	4	79.437		0.866837	0.724333	0.801453	0.9676	0.889982	0.0506188	0.972854	0.0119524	0.932234	0.030475
wsnp_Ex_c30481_39394826	4	79.9395		0.86516	0.723828	0.700543	0.949385	0.88586	0.0526351	0.973137	0.011826	0.94783	0.0232697
BS00075524_51	4	81.4625		0.842894	0.715465	0.653487	0.948147	0.847403	0.0719101	0.98424	0.0068991	0.972167	0.0122593
IAAV2654	4	82.9854		0.835499	0.714112	0.742795	0.956322	0.836926	0.0773132	0.954137	0.0203894	0.970725	0.0129039
BS00044274_51	4	83.488		0.834487	0.713578	0.712875	0.952211	0.831833	0.0799641	0.95463	0.0201651	0.968804	0.0137642
Excalibur_rep_c105284_131	4	83.9905		0.805614	0.708142	0.984924	0.977707	0.742593	0.129249	0.929531	0.031736	0.937095	0.0282163
Excalibur_c25235_1178	4	84.493		0.802383	0.708142	0.951485	0.97697	0.739563	0.131025	0.9277	0.0325926	0.93251	0.0303463
wsnp_Ku_c10302_17079851	4	84.9955		0.797918	0.708142	0.771111	0.960587	0.729993	0.136681	0.923911	0.0343697	0.927545	0.032665
BS00091830_51	4	85.498		0.794532	0.708142	0.898946	0.976283	0.731567	0.135746	0.923289	0.0346624	0.925252	0.0337398
Kukri_c56203_965	4	86.0005		0.789546	0.708142	0.866846	0.970829	0.734948	0.133744	0.922755	0.0349135	0.923773	0.0344346
wsnp_Ex_c35331_43499339	4	86.5031		0.786823	0.708142	0.898406	0.976283	0.731643	0.135701	0.920104	0.0361629	0.920894	0.0357903
wsnp_JD_rep_c48914_33168544	4	88.026		0.739245	0.70808	0.870128	0.970829	0.706464	0.15091	0.911042	0.0404614	0.86282	0.0640797
RAC875_c17787_274	4	90.0671		0.65536	0.70808	0.644695	0.947927	0.67444	0.171057	0.903027	0.0442994	0.881126	0.0549619
RAC875_c4015_2175	4	90.5696		0.655443	0.70808	0.433003	0.919778	0.688638	0.162009	0.910502	0.040719	0.886394	0.0523733
Tdurum_contig66015_346	4	93.6634		0.260202	0.70808	0.0955221	0.798386	0.307784	0.511754	0.562504	0.249875	0.863896	0.0635386
Ra_c37244_428	4	93.6634		0.260191	0.70808	0.213709	0.862551	0.307769	0.511776	0.562505	0.249874	0.863897	0.0635379
Tdurum_contig47258_1039	4	94.1659		0.240601	0.70808	0.0763062	0.77641	0.265163	0.576488	0.53412	0.272362	0.829306	0.0812854
TA004602_1630	4	94.6684		0.233414	0.70808	0.0970474	0.80158	0.272123	0.565235	0.50152	0.299711	0.801692	0.0959924
wsnp_Ex_c22645_31845530	4	96.1914		0.21659	0.70808	0.162916	0.835262	0.233715	0.631314	0.423638	0.373005	0.753239	0.123067
BS00095056_51	4	96.1914		0.216592	0.70808	0.996915	0.978347	0.233716	0.631311	0.423637	0.373006	0.753236	0.123069
BS00070692_51	4	96.1914		0.227982	0.70808	0.822801	0.970829	0.244206	0.612244	0.426644	0.369934	0.748973	0.125534
BS00070693_51	4	96.1914		0.227983	0.70808	0.826351	0.970829	0.244207	0.612242	0.426644	0.369934	0.748973	0.125534
RFL_Contig1049_1473	4	96.1915		0.227982	0.70808	0.322356	0.892975	0.244207	0.612243	0.426644	0.369934	0.748973	0.125534
BS00083146_51	4	96.1915		0.227981	0.70808	0.164696	0.835262	0.244206	0.612244	0.426643	0.369935	0.748973	0.125534
Kukri_c24852_466	4	100.36		0.0952256	0.673376	0.244553	0.872777	0.157834	0.801801	0.0982269	1.00777	0.273584	0.56291
Kukri_c40035_258	4	100.361		0.0952255	0.673376	0.246006	0.872777	0.157833	0.801801	0.0982263	1.00777	0.273583	0.562911
RAC875_c807_283	4	100.361		0.0952258	0.673376	0.743417	0.956322	0.157834	0.801799	0.0982259	1.00777	0.273582	0.562912
Excalibur_c11947_746	4	100.361		0.0952262	0.673376	0.505759	0.926977	0.157835	0.801796	0.0982259	1.00777	0.273582	0.562912
BS00036767_51	4	100.863		0.0927842	0.671576	0.583028	0.940263	0.1528	0.815877	0.0755059	1.12202	0.200157	0.69863
Excalibur_c15733_252	4	100.863		0.0927841	0.671576	0.588208	0.940369	0.152799	0.815878	0.0755054	1.12202	0.200155	0.698633
Tdurum_contig5311_112	4	100.863		0.0927834	0.671576	0.588615	0.940423	0.152798	0.815881	0.0755037	1.12203	0.200151	0.698643
BS00066978_51	4	100.863		0.0927829	0.671576	0.595101	0.941239	0.152798	0.815884	0.0755024	1.12204	0.200147	0.698651
BS00039983_51	4	101.366		0.0867805	0.662009	0.581296	0.940263	0.149778	0.824553	0.0552031	1.25804	0.132952	0.876305
BobWhite_c22277_596	4	101.366		0.08678	0.662009	0.572408	0.938586	0.149777	0.824555	0.0552024	1.25804	0.132951	0.87631
RAC875_c7699_292	4	101.366		0.0867798	0.662009	0.571934	0.938586	0.149777	0.824556	0.0552021	1.25804	0.13295	0.876312
BS00062843_51	4	101.366		0.0867717	0.662009	0.578721	0.940263	0.149764	0.824591	0.0551841	1.25819	0.132919	0.876412
Kukri_rep_c90581_382	4	102.376		0.116236	0.675931	0.584424	0.940263	0.155345	0.808703	0.0531298	1.27466	0.105218	0.977909
Ex_c4847_236	4	103.899		0.0879257	0.662009	0.616541	0.946241	0.0941816	1.02603	0.0580952	1.23586	0.0769031	1.11406
wsnp_Ex_c4847_8646583	4	103.899		0.0879255	0.662009	0.625152	0.946701	0.0941813	1.02604	0.0580951	1.23586	0.0769029	1.11406
BS00043083_51	4	104.401		0.0672971	0.616773	0.53143	0.927401	0.0670766	1.17343	0.0538993	1.26842	0.0669523	1.17423
Excalibur_c48978_98	4	104.904		0.0683817	0.618207	0.702028	0.949385	0.0623603	1.20509	0.0575979	1.23959	0.0695748	1.15755
Excalibur_c12169_1088	4	105.406		0.0635961	0.603804	0.687018	0.949385	0.0554869	1.25581	0.0612217	1.21309	0.0701161	1.15418
Excalibur_c12169_904	4	105.406		0.0635957	0.603804	0.666061	0.948147	0.0554865	1.25581	0.0612214	1.2131	0.0701156	1.15419
Excalibur_c44080_386	4	105.406		0.0635951	0.603804	0.678054	0.948147	0.055486	1.25582	0.06122	1.21311	0.0701145	1.15419
BS00066770_51	4	106.416		0.0464367	0.518612	0.0975832	0.80158	0.0412783	1.38428	0.0303139	1.51836	0.0456292	1.34076
BS00022019_51	4	106.416		0.0464365	0.518612	0.545598	0.929234	0.0412781	1.38428	0.0303137	1.51836	0.0456291	1.34076
RAC875_rep_c73925_276	4	106.416		0.0464361	0.518612	0.535647	0.927401	0.041278	1.38428	0.0303132	1.51837	0.0456283	1.34077
Ku_c33021_109	4	106.416		0.0464362	0.518612	0.646643	0.947927	0.0412783	1.38428	0.0303129	1.51837	0.045628	1.34077
BS00074780_51	4	106.919		0.0546844	0.565502	0.150843	0.833332	0.0452727	1.34416	0.0522239	1.28213	0.051333	1.2896
Kukri_rep_c105404_235	4	106.919		0.0546848	0.565502	0.180387	0.838634	0.0452729	1.34416	0.0522247	1.28212	0.0513334	1.2896
Ex_c721_2374	4	106.919		0.054685	0.565502	0.154602	0.833332	0.045273	1.34416	0.0522255	1.28212	0.0513337	1.2896
tplb0045j05_1405	4	106.919		0.0546861	0.565502	0.120329	0.814333	0.0452735	1.34416	0.0522278	1.2821	0.0513347	1.28959
Kukri_c10860_1283	4	106.919		0.0546864	0.565502	0.117176	0.814333	0.0452735	1.34416	0.0522281	1.2821	0.0513349	1.28959
Excalibur_c637_1078	4	107.421		0.0611392	0.598375	0.0849413	0.797083	0.0466284	1.33135	0.068523	1.16416	0.0641371	1.19289
BS00104558_51	4	107.421		0.0611394	0.598375	0.0845412	0.797083	0.0466285	1.33135	0.0685238	1.16416	0.0641379	1.19289
Excalibur_c1535_1115	4	107.421		0.0611395	0.598375	0.122406	0.814333	0.0466285	1.33135	0.0685242	1.16416	0.0641383	1.19288
BobWhite_c5562_219	4	107.421		0.0611402	0.598375	0.125666	0.814333	0.0466288	1.33135	0.0685263	1.16414	0.0641404	1.19287
IACX636	4	107.924		0.0675783	0.616773	0.110312	0.813932	0.0488066	1.31152	0.100565	0.997554	0.0915288	1.03844
Excalibur_c28938_185	4	107.924		0.0675784	0.616773	0.113319	0.814333	0.0488067	1.31152	0.100565	0.997551	0.0915294	1.03844
wsnp_Ex_c1782_3365844	4	109.436		0.102881	0.675931	0.415574	0.913899	0.0721815	1.14157	0.240408	0.619052	0.239489	0.620714
Kukri_rep_c107604_76	4	109.437		0.102882	0.675931	0.357897	0.901177	0.0721816	1.14157	0.240408	0.61905	0.23949	0.620713
BS00032820_51	4	109.939		0.111334	0.675931	0.279176	0.882605	0.0778511	1.10874	0.279354	0.553846	0.270789	0.56737
wsnp_Ex_c60588_60977198	4	109.939		0.111334	0.675931	0.443784	0.92241	0.0778512	1.10873	0.279354	0.553845	0.270789	0.567369
TA003045_1227	4	109.939		0.111334	0.675931	0.447585	0.922943	0.0778514	1.10873	0.279355	0.553843	0.27079	0.567367
wsnp_Ex_c12219_19526749	4	109.939		0.110839	0.675931	0.497133	0.923754	0.0784345	1.10549	0.280624	0.551875	0.273319	0.563331
BS00008805_51	4	109.939		0.110839	0.675931	0.228434	0.86818	0.0784344	1.10549	0.280623	0.551876	0.273319	0.563331
GENE_1181_262	4	110.949		0.0485896	0.525151	0.0918728	0.798386	0.0368415	1.43366	0.157455	0.802843	0.113413	0.945337
BS00067276_51b	4	111.452		0.0579336	0.579273	0.382876	0.906975	0.0425177	1.37143	0.175041	0.756859	0.123827	0.907185
BS00089457_51	4	112.457		0.066501	0.616773	0.110523	0.813932	0.049768	1.30305	0.172288	0.763744	0.123653	0.907796
GENE_1028_694	4	112.959		0.0717094	0.631478	0.122278	0.814333	0.0561918	1.25033	0.184217	0.73467	0.143343	0.843624
GENE_2904_757	4	115.524		0.0876411	0.662009	0.95187	0.97697	0.0857167	1.06693	0.193441	0.713452	0.155273	0.808904
TA014828_0481	4	117.047		0.106471	0.675931	0.488051	0.923754	0.112214	0.949954	0.210932	0.675858	0.181102	0.742076
BobWhite_c5096_156	4	118.057		0.220052	0.70808	0.844487	0.970829	0.242696	0.614937	0.20098	0.696847	0.239527	0.620645
wsnp_BG263521A_Ta_2_2	4	118.559		0.258955	0.70808	0.953369	0.97697	0.305164	0.515467	0.193499	0.71332	0.235816	0.627427
Kukri_rep_c112814_587	4	119.062		0.317662	0.70808	0.897161	0.976283	0.364552	0.43824	0.19294	0.714578	0.231194	0.636024
Kukri_rep_c112814_700	4	119.062		0.317663	0.70808	0.902331	0.976283	0.364553	0.438239	0.19294	0.714578	0.231194	0.636024
BobWhite_c23953_312	4	119.565		0.303278	0.70808	0.955211	0.97697	0.32902	0.482777	0.192014	0.716668	0.235658	0.627717
wsnp_Ex_rep_c67264_65795361	4	120.067		0.314644	0.70808	0.119009	0.814333	0.341846	0.46617	0.254313	0.594631	0.339828	0.468741
Ku_c331_1124	4	120.067		0.314643	0.70808	0.840645	0.970829	0.341845	0.466171	0.254316	0.594627	0.339835	0.468732
Excalibur_c11437_75	4	120.57		0.316787	0.70808	0.86403	0.970829	0.315876	0.500483	0.277365	0.556949	0.550465	0.259271
wsnp_Ex_c42815_49298013	4	120.57		0.316788	0.70808	0.105846	0.809845	0.315876	0.500483	0.277365	0.556948	0.550474	0.259263
JD_c2056_506	4	121.072		0.316849	0.70808	0.103249	0.809845	0.314426	0.502481	0.263737	0.578829	0.564807	0.2481
wsnp_Ex_rep_c103255_88258450	4	121.575		0.300168	0.70808	0.110273	0.813932	0.299058	0.524245	0.230719	0.636917	0.533718	0.272688
wsnp_Ex_c17220_25871264	4	122.077		0.275761	0.70808	0.118881	0.814333	0.266374	0.574508	0.193944	0.712324	0.454661	0.342312
Kukri_c15427_119	4	122.58		0.265679	0.70808	0.136763	0.828872	0.252604	0.59756	0.105249	0.977781	0.275395	0.560045
BS00060653_51	4	122.58		0.265682	0.70808	0.27338	0.880438	0.252531	0.597685	0.1054	0.97716	0.275667	0.559615
IAAV444	4	123.082		0.271954	0.70808	0.308195	0.889653	0.224648	0.648498	0.134498	0.871285	0.391435	0.407341
Kukri_c11327_977	4	123.082		0.271954	0.70808	0.210615	0.862551	0.224646	0.648501	0.1345	0.871278	0.391439	0.407336
BS00045521_51	4	124.605		0.28345	0.70808	0.442611	0.92241	0.242699	0.614933	0.28759	0.541226	0.771423	0.112708
RAC875_rep_c72609_652	4	125.615		0.265823	0.70808	0.287535	0.883677	0.226467	0.644994	0.239131	0.621365	0.703325	0.152844
BS00032746_51	4	125.615		0.265823	0.70808	0.298516	0.889013	0.226467	0.644995	0.23913	0.621365	0.703325	0.152844
TA001130_0135	4	126.118		0.18847	0.70808	0.121494	0.814333	0.125911	0.899938	0.377932	0.422587	0.776417	0.109905
BS00056775_51	4	126.62		0.169489	0.707971	0.11872	0.814333	0.11356	0.944774	0.365096	0.437593	0.748291	0.12593
RAC875_c15213_1942	4	127.625		0.156904	0.686534	0.302173	0.889013	0.124767	0.903901	0.400735	0.397143	0.838566	0.0764629
BS00075635_51	4	127.625		0.156903	0.686534	0.177755	0.836805	0.124767	0.903901	0.400735	0.397143	0.838567	0.0764624
RAC875_c15367_553	4	128.128		0.15478	0.683724	0.342153	0.896998	0.124728	0.904036	0.273766	0.562621	0.74957	0.125188
BobWhite_c1049_338	4	129.138		0.15376	0.681936	0.230571	0.86818	0.128635	0.89064	0.126773	0.896974	0.567688	0.24589
wsnp_Ex_c28204_37349164	4	129.138		0.15376	0.681936	0.625612	0.946701	0.128635	0.890642	0.126777	0.89696	0.567694	0.245886
BS00059475_51	4	130.651		0.133339	0.675931	0.135293	0.827445	0.0992702	1.00318	0.232357	0.633844	0.555201	0.25555
BS00055514_51	4	130.651		0.133351	0.675931	0.144897	0.828872	0.09927	1.00318	0.232357	0.633845	0.5552	0.25555
wsnp_Ex_c2337_4379619	4	132.174		0.101478	0.675931	0.923337	0.976909	0.0872453	1.05926	0.00414843	2.38212	0.000136107	3.86612
BS00055512_51	4	133.184		0.103325	0.675931	0.110517	0.813932	0.0758161	1.12024	0.00454621	2.34235	0.000174479	3.75826
Excalibur_c5346_2716	4	133.686		0.124138	0.675931	0.134003	0.823397	0.0920126	1.03615	0.00569753	2.24431	0.000199316	3.70046
BS00040337_51	4	134.189		0.146807	0.680982	0.186129	0.838851	0.111833	0.951429	0.00652593	2.18536	0.000242435	3.6154
BS00090128_51	4	134.691		0.139875	0.675931	0.147082	0.828872	0.104272	0.981833	0.00645596	2.19004	0.000224546	3.64869
BS00027891_51	4	134.691		0.139867	0.675931	0.15383	0.833332	0.104272	0.981833	0.00645593	2.19004	0.000224544	3.6487
GENE_1264_25	4	134.691		0.139884	0.675931	0.149995	0.832289	0.104272	0.981832	0.00645587	2.19005	0.000224541	3.6487
Excalibur_c1793_97	4	135.194		0.207736	0.70808	0.210387	0.862551	0.167905	0.774935	0.0102834	1.98786	0.000440127	3.35642
BobWhite_c28819_517	4	135.194		0.207735	0.70808	0.165323	0.835262	0.167905	0.774936	0.0102834	1.98786	0.000440125	3.35642
Tdurum_contig10579_790	4	135.194		0.207734	0.70808	0.145515	0.828872	0.167905	0.774937	0.0102833	1.98787	0.000440119	3.35643
TA006396_1406	4	137.235		0.112347	0.675931	0.566027	0.936856	0.0974119	1.01139	0.00459588	2.33763	0.000114118	3.94265
Kukri_c46100_246	4	138.245		0.0436644	0.509209	0.324206	0.893026	0.0266368	1.57452	0.000884107	3.0535	2.23e-05	4.6517
Kukri_c7825_288	4	138.245		0.0436623	0.509209	0.126079	0.814333	0.0266365	1.57452	0.000884092	3.0535	2.23e-05	4.6517
Excalibur_c34262_617	4	138.748		0.0442255	0.509439	0.113746	0.814333	0.0291626	1.53517	0.000717806	3.14399	2.21e-05	4.65561
Tdurum_contig30451_88	4	138.748		0.044221	0.509439	0.975779	0.977058	0.0291625	1.53517	0.000717803	3.14399	2.21e-05	4.65561
BS00049644_51	4	139.25		0.051188	0.544505	0.876001	0.972378	0.0369403	1.4325	0.000713468	3.14663	2.12e-05	4.67366
Ku_c5710_312	4	139.753		0.0486339	0.525151	0.90228	0.976283	0.0345799	1.46118	0.000619019	3.2083	1.99e-05	4.70115
Excalibur_c53423_245	4	140.255		0.0400085	0.485655	0.257912	0.874141	0.0273157	1.56359	0.000415516	3.38141	9.74e-06	5.01144
BS00022903_51	4	140.255		0.0400083	0.485655	0.114575	0.814333	0.0273155	1.56359	0.000415515	3.38141	9.74e-06	5.01144
Kukri_c24064_2095	4	140.758		0.0277999	0.425779	0.914546	0.976693	0.0191102	1.71874	0.00020868	3.68052	1.998e-06	5.6994
RAC875_c20247_398	4	141.26		0.0329587	0.448807	0.244899	0.872777	0.0229871	1.63852	0.000221529	3.65457	1.998e-06	5.6994
Excalibur_c7122_778	4	141.26		0.032959	0.448807	0.409588	0.913414	0.0229874	1.63851	0.000221532	3.65456	2.15e-06	5.66756
BS00041816_51	4	141.26		0.03296	0.448807	0.147141	0.828872	0.0229883	1.63849	0.000221541	3.65455	2.15e-06	5.66756
Ra_c10624_534	4	141.26		0.0329599	0.448807	0.39641	0.910643	0.0229883	1.63849	0.00022154	3.65455	2.15e-06	5.66756
BS00022641_51	4	142.27		0.0464095	0.518612	0.258237	0.874141	0.0275518	1.55985	0.00026758	3.57255	3.03e-06	5.51856
CAP12_rep_c7918_56	4	142.773		0.0564798	0.56765	0.257396	0.874141	0.0341366	1.46678	0.00034415	3.46325	4.44e-06	5.35262
BS00062679_51	4	142.773		0.05648	0.56765	0.840606	0.970829	0.0341367	1.46678	0.000344152	3.46325	4.44e-06	5.35262
RAC875_c9372_94	4	144.814		0.0751529	0.642652	0.424304	0.917622	0.0462406	1.33498	0.000677876	3.16885	1.3e-05	4.88606
RAC875_c38018_278	4	144.814		0.0751533	0.642652	0.33047	0.89409	0.0462408	1.33498	0.000677875	3.16885	1.3e-05	4.88606
RAC875_c11459_655	4	145.316		0.0928659	0.671576	0.997566	0.978347	0.0541203	1.26664	0.000937148	3.02819	2.94e-05	4.53165
BS00012320_51	4	145.316		0.092867	0.671576	0.346321	0.897668	0.0541207	1.26664	0.000937172	3.02818	2.94e-05	4.53165
BS00090569_51	4	146.327		0.113777	0.675931	0.261905	0.874141	0.0655114	1.18368	0.0014278	2.84533	6.09e-05	4.21538
BS00022241_51	4	146.829		0.144225	0.680982	0.312022	0.89102	0.0801934	1.09586	0.00316394	2.49977	0.000225835	3.64621
IAAV4015	4	150.458		0.340354	0.70808	0.00946567	0.342874	0.309089	0.509916	0.0865854	1.06256	0.0314612	1.50222
BS00081194_51	4	151.468		0.39367	0.70808	0.252258	0.872777	0.394997	0.403407	0.507003	0.294989	0.515299	0.287941
BS00022377_51	4	151.468		0.39367	0.70808	0.260022	0.874141	0.394997	0.403407	0.507003	0.29499	0.515298	0.287942
Excalibur_c11798_2274	4	151.468		0.393675	0.70808	0.278739	0.882605	0.394998	0.403405	0.506998	0.294994	0.515293	0.287946
Excalibur_rep_c113550_102	4	151.97		0.435506	0.70808	0.236902	0.86946	0.419461	0.377308	0.500031	0.301003	0.497816	0.302931
RAC875_c17696_225	4	151.97		0.434738	0.70808	0.149559	0.832289	0.418238	0.378576	0.500358	0.300719	0.497844	0.302907
wsnp_Ex_c2426_4542393	4	151.97		0.434605	0.70808	0.0924097	0.798386	0.418033	0.37879	0.500413	0.300671	0.497849	0.302902
Excalibur_c2426_1756	4	151.97		0.434606	0.70808	0.136548	0.828872	0.418034	0.378789	0.500414	0.300671	0.497849	0.302902
Kukri_rep_c69608_2762	4	151.97		0.434606	0.70808	0.154537	0.833332	0.418035	0.378788	0.500414	0.300671	0.497849	0.302902
BS00027830_51	4	151.97		0.434609	0.70808	0.230202	0.86818	0.418038	0.378785	0.500414	0.30067	0.497849	0.302902
Ku_c13700_1189	4	152.473		0.40051	0.70808	0.145276	0.828872	0.438192	0.358336	0.603704	0.219176	0.495806	0.304688
BobWhite_c31673_296	4	152.473		0.40051	0.70808	0.1398	0.828872	0.438192	0.358336	0.603709	0.219173	0.49581	0.304685
CAP12_c2521_103	4	152.473		0.400511	0.70808	0.139737	0.828872	0.438192	0.358335	0.603714	0.219169	0.495814	0.304681
Kukri_c13006_731	4	152.473		0.400511	0.70808	0.169274	0.835262	0.438193	0.358335	0.603714	0.219168	0.495814	0.304681
Kukri_c25929_155	4	152.975		0.406157	0.70808	0.188335	0.838949	0.450054	0.346735	0.652611	0.185346	0.540731	0.267019
BobWhite_c8436_450	4	153.985		0.373443	0.70808	0.120121	0.814333	0.429392	0.367146	0.58175	0.235263	0.379549	0.420732
BS00092550_51	4	153.985		0.373442	0.70808	0.764007	0.95995	0.429392	0.367146	0.581751	0.235263	0.379549	0.420732
BobWhite_c36545_259	4	154.996		0.348127	0.70808	0.196587	0.855685	0.377426	0.423168	0.476449	0.321984	0.363034	0.440053
wsnp_Ex_c5856_10275959	4	156.006		0.347555	0.70808	0.079539	0.786402	0.358721	0.445243	0.425699	0.370897	0.371188	0.430406
BobWhite_rep_c64440_83	4	156.006		0.347555	0.70808	0.0752339	0.77641	0.358721	0.445243	0.425699	0.370898	0.371188	0.430406
Ra_c12874_2263	4	156.508		0.368088	0.70808	0.751843	0.958776	0.380428	0.419728	0.427097	0.369474	0.365977	0.436547
BobWhite_c20137_229	4	156.508		0.368088	0.70808	0.775423	0.960868	0.380428	0.419727	0.427097	0.369473	0.365977	0.436546
wsnp_Ra_c12874_20497763	4	156.508		0.36809	0.70808	0.0946466	0.798386	0.38043	0.419725	0.427099	0.369472	0.365979	0.436544
Kukri_c4027_151	4	157.011		0.382077	0.70808	0.706044	0.949611	0.386003	0.413409	0.436895	0.359623	0.402447	0.395291
wsnp_Ex_c3808_6925015	4	157.011		0.382077	0.70808	0.701419	0.949385	0.386003	0.413409	0.436894	0.359623	0.402447	0.395291
BS00065914_51	4	158.021		0.363944	0.70808	0.11896	0.814333	0.391548	0.407215	0.732123	0.135416	0.660844	0.179901
TA001297_0826	4	158.021		0.363942	0.70808	0.582778	0.940263	0.391546	0.407217	0.732124	0.135416	0.660844	0.179901
BS00022587_51	4	158.021		0.363952	0.70808	0.234096	0.86818	0.391562	0.407199	0.732129	0.135412	0.660851	0.179897
Ku_c69608_894	4	158.021		0.363973	0.70808	0.631872	0.946701	0.39209	0.406614	0.732556	0.135159	0.661495	0.179473
BS00108517_51	4	158.523		0.341766	0.70808	0.127525	0.815184	0.358687	0.445284	0.703555	0.152702	0.657939	0.181814
Excalibur_c47219_186	4	159.026		0.379764	0.70808	0.110174	0.813932	0.431748	0.364769	0.690983	0.160533	0.698643	0.155745
Kukri_c9118_1891	4	159.026		0.390758	0.70808	0.0763318	0.77641	0.449973	0.346814	0.698067	0.156103	0.70427	0.152261
TA005373_0506	4	159.026		0.397529	0.70808	0.558178	0.93519	0.465875	0.33173	0.662063	0.179101	0.660397	0.180195
BS00037160_51	4	159.026		0.394521	0.70808	0.0615163	0.720953	0.471174	0.326818	0.61245	0.212929	0.603695	0.219183
BS00080751_51	4	159.026		0.397674	0.70808	0.593771	0.94063	0.475322	0.323012	0.619871	0.207699	0.608438	0.215784
BS00065865_51	4	159.026		0.400905	0.70808	0.96988	0.977058	0.479548	0.319168	0.627069	0.202685	0.612927	0.212591
RAC875_c42648_115	4	159.528		0.336949	0.70808	0.629871	0.946701	0.405658	0.39184	0.541449	0.266443	0.509627	0.292748
BS00081506_51	4	159.528		0.336948	0.70808	0.114188	0.814333	0.405657	0.391841	0.541448	0.266443	0.509626	0.292749
BS00110386_51	4	160.031		0.333805	0.70808	0.473788	0.92356	0.409262	0.387998	0.597896	0.223374	0.555444	0.25536
BS00093201_51	4	160.031		0.333805	0.70808	0.174514	0.835867	0.409262	0.387998	0.597897	0.223374	0.555444	0.255359
Jagger_c4026_328	4	160.031		0.333804	0.70808	0.684235	0.949385	0.409262	0.387999	0.597897	0.223373	0.555445	0.255359
BS00080752_51	4	160.031		0.333803	0.70808	0.293854	0.888627	0.409261	0.388	0.597897	0.223374	0.555446	0.255359
BS00108778_51	4	160.533		0.281318	0.70808	0.562019	0.936182	0.364973	0.437739	0.570214	0.243962	0.58516	0.232726
Kukri_c74165_204	4	160.533		0.281315	0.70808	0.364396	0.901177	0.364971	0.437741	0.570213	0.243963	0.585156	0.232728
Tdurum_contig33398_106	4	160.533		0.281312	0.70808	0.609885	0.946241	0.36497	0.437742	0.570213	0.243963	0.585153	0.232731
BS00108775_51	4	160.533		0.28131	0.70808	0.26504	0.874141	0.364969	0.437744	0.570213	0.243963	0.58515	0.232733
RFL_Contig3280_600	4	160.533		0.281308	0.70808	0.38478	0.907862	0.364969	0.437745	0.570212	0.243963	0.585147	0.232735
BS00094574_51	4	160.533		0.281308	0.70808	0.596116	0.941239	0.364969	0.437744	0.570212	0.243964	0.585146	0.232736
wsnp_BE445431A_Td_2_1	4	162.056		0.335752	0.70808	0.59809	0.941694	0.438187	0.358341	0.53965	0.267888	0.538341	0.268943
Jagger_c9554_114	4	162.559		0.354616	0.70808	0.528253	0.926977	0.465611	0.331977	0.546808	0.262165	0.523831	0.280809
wsnp_Ex_c16627_25162391	4	162.559		0.354616	0.70808	0.536411	0.927401	0.465611	0.331977	0.546808	0.262165	0.523831	0.280809
wsnp_Ra_c32271_41304469	4	163.061		0.398204	0.70808	0.513377	0.926977	0.507535	0.294534	0.564833	0.24808	0.527717	0.277599
GENE_2352_964	4	163.564		0.432871	0.70808	0.538349	0.927401	0.539598	0.26793	0.568643	0.24516	0.525684	0.279275
Excalibur_c41125_360	4	165.087		0.40508	0.70808	0.177208	0.836805	0.435106	0.361405	0.625606	0.203699	0.536291	0.2706
RAC875_c16333_340	4	168.181		0.47965	0.70808	0.632764	0.946701	0.450813	0.346004	0.721874	0.141538	0.637188	0.195733
BobWhite_c16923_64	4	168.683		0.485846	0.70808	0.605989	0.946241	0.446423	0.350253	0.718211	0.143748	0.639947	0.193856
wsnp_CAP12_c510_276361	4	169.186		0.50812	0.70808	0.748195	0.958139	0.451064	0.345762	0.765724	0.115928	0.667008	0.175869
IACX1163	4	169.186		0.508179	0.70808	0.738799	0.955915	0.451058	0.345767	0.765705	0.115939	0.666927	0.175922
wsnp_Ex_c10751_17505459	4	169.186		0.508179	0.70808	0.742924	0.956322	0.451058	0.345768	0.765705	0.115939	0.666927	0.175921
Kukri_c47259_416	4	169.186		0.50818	0.70808	0.477365	0.923754	0.451058	0.345768	0.765705	0.115939	0.666928	0.175921
Excalibur_c7282_512	4	169.688		0.543131	0.70808	0.159726	0.833332	0.481619	0.317296	0.877841	0.0565843	0.839505	0.0759766
wsnp_Ex_c59095_60108097	4	169.688		0.543134	0.70808	0.774711	0.960868	0.481621	0.317295	0.87784	0.0565845	0.839506	0.0759761
wsnp_Ex_rep_c67848_66550913	4	170.191		0.674907	0.70808	0.351364	0.900127	0.572482	0.242238	0.818344	0.0870641	0.858594	0.0662121
BS00029332_51	4	170.191		0.674915	0.70808	0.793023	0.965084	0.572487	0.242235	0.818342	0.0870653	0.858594	0.066212
Tdurum_contig30325_334	4	173.819		0.874082	0.727666	0.817426	0.970829	0.84578	0.0727425	0.953076	0.0208726	0.931245	0.0309363
Excalibur_c40617_983	4	174.322		0.886123	0.732035	0.766601	0.959986	0.86361	0.0636822	0.954608	0.0201748	0.922844	0.0348716
Excalibur_c28325_140	4	174.322		0.886123	0.732035	0.387758	0.907862	0.863603	0.0636861	0.954606	0.0201756	0.922844	0.0348715
wsnp_RFL_Contig4594_5459508	4	174.322		0.894689	0.73364	0.901684	0.976283	0.858837	0.0660894	0.953604	0.0206319	0.923435	0.0345935
BS00083497_51	4	174.322		0.895723	0.73364	0.671075	0.948147	0.860099	0.0654514	0.953542	0.0206602	0.923722	0.0344588
BS00098423_51	4	174.322		0.895728	0.73364	0.373156	0.901177	0.860107	0.0654474	0.953542	0.0206601	0.923719	0.0344601
BS00096882_51	4	174.322		0.895728	0.73364	0.2658	0.874141	0.860107	0.0654476	0.953542	0.0206601	0.923719	0.0344603
RAC875_c30984_307	4	174.824		0.884352	0.732035	0.511434	0.926977	0.83785	0.0768335	0.953883	0.020505	0.922631	0.0349719
BS00069915_51	4	174.824		0.884352	0.732035	0.584721	0.940263	0.83785	0.0768337	0.953883	0.020505	0.922631	0.0349719
BobWhite_c18506_419	4	176.347		0.819576	0.710346	0.471233	0.923353	0.736414	0.132878	0.948779	0.022835	0.93086	0.0311157
BS00023214_51	4	177.357		0.834789	0.713726	0.642762	0.947927	0.769493	0.113796	0.922605	0.0349843	0.911889	0.0400579
BS00000965_51	4	180.986		0.796542	0.708142	0.407421	0.912933	0.742108	0.129533	0.940142	0.0268067	0.904461	0.0436102
GENE_3975_114	4	183.027		0.797428	0.708142	0.66184	0.948147	0.762134	0.117969	0.965687	0.0151638	0.950881	0.0218738
Excalibur_rep_c102052_721	4	184.293		0.760033	0.70808	0.431302	0.918806	0.724587	0.13991	0.973109	0.0118385	0.966707	0.014705
Tdurum_contig13837_573	4	185.816		0.753025	0.70808	0.516752	0.926977	0.738423	0.131695	0.969448	0.0134755	0.970349	0.0130722
RAC875_c8093_605	4	186.318		0.663699	0.70808	0.438402	0.922091	0.679481	0.167823	0.967522	0.0143393	0.937552	0.0280045
BobWhite_c3692_439	4	187.329		0.69169	0.70808	0.889334	0.975004	0.69899	0.155529	0.842423	0.07447	0.88401	0.0535429
BS00107804_51	4	187.329		0.691689	0.70808	0.563652	0.936182	0.69899	0.155529	0.842423	0.0744699	0.88401	0.053543
BS00001059_51	4	187.831		0.730471	0.70808	0.562304	0.936182	0.73318	0.134789	0.810924	0.0910199	0.845282	0.0729983
Kukri_c44255_832	4	190.925		0.802201	0.708142	0.717686	0.953711	0.787695	0.103642	0.892886	0.0492042	0.948707	0.0228677
BobWhite_c20952_105	4	191.427		0.794215	0.708142	0.589453	0.940439	0.772867	0.111895	0.91137	0.0403051	0.960716	0.0174049
IAAV2218	4	191.93		0.801149	0.708142	0.295343	0.889013	0.776243	0.110002	0.922822	0.0348821	0.975214	0.0108999
Kukri_c7193_5647	4	191.93		0.801149	0.708142	0.291465	0.886937	0.776243	0.110002	0.922822	0.0348821	0.975215	0.0108998
BobWhite_c17403_635	4	191.93		0.800956	0.708142	0.703667	0.949385	0.776013	0.110131	0.922387	0.0350868	0.975181	0.010915
RAC875_c13861_1248	4	191.93		0.800167	0.708142	0.51616	0.926977	0.775276	0.110544	0.922092	0.0352256	0.975087	0.0109567
BobWhite_c3833_815	4	191.93		0.799906	0.708142	0.795838	0.965686	0.775086	0.11065	0.922015	0.0352619	0.975063	0.0109675
wsnp_Ex_c10084_16572374	4	193.453		0.770446	0.708142	0.361997	0.901177	0.695066	0.157974	0.935892	0.0287741	0.945038	0.0245508
IAAV1698	4	193.955		0.750419	0.70808	0.263464	0.874141	0.668132	0.175138	0.943138	0.0254248	0.935128	0.029129
BS00035883_51	4	193.955		0.750419	0.70808	0.27669	0.881642	0.668131	0.175138	0.943138	0.0254248	0.935128	0.029129
BS00089497_51	4	194.458		0.731076	0.70808	0.262729	0.874141	0.644094	0.191051	0.94034	0.026715	0.92984	0.0315917
wsnp_BG274584A_Ta_2_4	4	194.96		0.715616	0.70808	0.227042	0.86818	0.629449	0.201039	0.93916	0.0272606	0.930452	0.0313058
Excalibur_c1604_2710	4	194.96		0.715616	0.70808	0.226795	0.86818	0.629449	0.201039	0.93916	0.0272606	0.930452	0.0313058
BS00022666_51	4	194.96		0.715616	0.70808	0.241692	0.87201	0.629449	0.201039	0.93916	0.0272605	0.930452	0.0313058
BS00010696_51	4	195.463		0.742913	0.70808	0.65963	0.948147	0.665736	0.176698	0.925046	0.0338365	0.891094	0.0500764
Kukri_c7193_3176	4	195.463		0.742913	0.70808	0.248064	0.872777	0.665736	0.176698	0.925046	0.0338367	0.891094	0.0500766
RAC875_rep_c107961_348	4	203.004		0.433701	0.70808	0.247678	0.872777	0.49636	0.304203	0.223166	0.651372	0.23059	0.637159
BS00057059_51	4	203.507		0.42508	0.70808	0.28814	0.883677	0.488895	0.310785	0.204924	0.688406	0.209145	0.679553
Kukri_c25901_348	4	205.029		0.378415	0.70808	0.869642	0.970829	0.454723	0.342253	0.130649	0.883893	0.128699	0.890426
BS00024921_51	4	205.03		0.378415	0.70808	0.854819	0.970829	0.454722	0.342254	0.130649	0.883894	0.128698	0.890427
wsnp_Ex_rep_c102390_87572532	4	206.04		0.258501	0.70808	0.360069	0.901177	0.319411	0.49565	0.0770403	1.11328	0.0819232	1.08659
BS00023048_51	4	206.04		0.2585	0.70808	0.997468	0.978347	0.319411	0.49565	0.0770404	1.11328	0.0819232	1.08659
RAC875_c104160_61	4	207.05		0.284008	0.70808	0.470409	0.923353	0.36246	0.44074	0.0969759	1.01334	0.120764	0.918063
RAC875_c19904_308	4	207.05		0.284008	0.70808	0.479387	0.923754	0.36246	0.44074	0.0969757	1.01334	0.120764	0.918064
BS00001260_51	4	207.552		0.253653	0.70808	0.31487	0.892434	0.327103	0.485316	0.0781746	1.10693	0.0891337	1.04996
RAC875_rep_c69619_145	4	207.552		0.253653	0.70808	0.354537	0.901177	0.327103	0.485315	0.0781746	1.10693	0.0891337	1.04996
wsnp_CAP11_c1711_934478	4	207.552		0.253653	0.70808	0.357339	0.901177	0.327103	0.485315	0.0781746	1.10693	0.0891337	1.04996
BS00065366_51	4	207.552		0.253652	0.70808	0.381354	0.905055	0.327103	0.485316	0.0781745	1.10693	0.0891337	1.04996
RAC875_rep_c69619_78	4	207.552		0.253652	0.70808	0.362969	0.901177	0.327102	0.485317	0.0781744	1.10694	0.0891333	1.04996
BS00065808_51	4	207.552		0.253651	0.70808	0.312758	0.891433	0.327102	0.485317	0.0781742	1.10694	0.0891313	1.04997
BS00110128_51	4	212.268		0.429332	0.70808	0.304034	0.889013	0.499805	0.301199	0.322883	0.490955	0.294818	0.530446
BS00016238_51	4	212.268		0.429342	0.70808	0.641671	0.947927	0.49981	0.301195	0.322885	0.490953	0.29482	0.530443
BS00022813_51	4	212.268		0.42935	0.70808	0.0319583	0.585226	0.499816	0.30119	0.322889	0.490947	0.294823	0.530439
RAC875_c33037_578	4	212.268		0.42935	0.70808	0.032675	0.592273	0.499816	0.30119	0.322889	0.490947	0.294823	0.530439
BS00003663_51	4	212.77		0.450972	0.70808	0.303853	0.889013	0.50918	0.293128	0.315659	0.500781	0.270974	0.567073
BS00077768_51	4	213.273		0.472465	0.70808	0.495072	0.923754	0.519896	0.284083	0.328366	0.483642	0.277423	0.556857
Excalibur_c44487_642	4	213.273		0.472467	0.70808	0.867319	0.970829	0.519896	0.284083	0.328367	0.48364	0.277426	0.556854
BS00023144_51	4	213.273		0.472471	0.70808	0.831315	0.970829	0.519898	0.284082	0.328371	0.483636	0.27743	0.556846
tplb0060h04_139	4	215.838		0.574401	0.70808	0.581196	0.940263	0.447297	0.349404	0.614895	0.211199	0.632406	0.199004
IACX6200	4	216.34		0.600115	0.70808	0.844537	0.970829	0.452804	0.344089	0.695918	0.157442	0.70446	0.152144
BobWhite_c31163_694	4	216.34		0.600116	0.70808	0.880241	0.973114	0.452805	0.344089	0.695919	0.157442	0.704461	0.152143
BS00000209_51	4	216.34		0.600116	0.70808	0.536779	0.927401	0.452805	0.344089	0.69592	0.157441	0.704462	0.152142
Excalibur_c64568_149	4	216.34		0.600117	0.70808	0.466881	0.923353	0.452805	0.344089	0.69592	0.157441	0.704463	0.152142
RFL_Contig2516_1083	4	216.34		0.600118	0.70808	0.842977	0.970829	0.452806	0.344088	0.695921	0.15744	0.704464	0.152141
Kukri_c15615_254	4	216.34		0.600118	0.70808	0.608601	0.946241	0.452806	0.344088	0.695922	0.15744	0.704464	0.152141
Tdurum_contig49145_914	4	216.843		0.641777	0.70808	0.0928501	0.798386	0.494914	0.30547	0.719869	0.142746	0.681166	0.166747
BS00062732_51	4	219.407		0.599017	0.70808	0.140719	0.828872	0.43619	0.360324	0.680373	0.167253	0.690948	0.160554
BS00110516_51	4	219.407		0.599017	0.70808	0.141556	0.828872	0.43619	0.360324	0.680373	0.167253	0.690949	0.160554
BS00000250_51	4	219.91		0.58479	0.70808	0.143867	0.828872	0.426718	0.369859	0.663852	0.177929	0.69063	0.160755
Tdurum_contig63071_67	4	219.91		0.584789	0.70808	0.221444	0.862747	0.426717	0.36986	0.663851	0.177929	0.690629	0.160755
Tdurum_contig42522_573	4	220.412		0.493826	0.70808	0.0521755	0.684993	0.353072	0.452137	0.611643	0.213502	0.632916	0.198654
RAC875_c9523_328	4	220.412		0.493823	0.70808	0.563222	0.936182	0.353069	0.45214	0.611642	0.213503	0.632914	0.198655
Tdurum_contig8926_1118	4	220.412		0.493822	0.70808	0.172114	0.835377	0.353069	0.452141	0.611643	0.213502	0.632912	0.198656
Kukri_c209_999	4	220.915		0.499576	0.70808	0.563758	0.936182	0.375844	0.424992	0.75691	0.120956	0.56888	0.24498
IAAV2576	4	220.915		0.499624	0.70808	0.229497	0.86818	0.375913	0.424913	0.756977	0.120917	0.568882	0.244978
CAP7_c1527_136	4	221.417		0.360856	0.70808	0.0768419	0.77641	0.253355	0.59627	0.51447	0.28864	0.410333	0.386864
BobWhite_c47555_106	4	221.417		0.360854	0.70808	0.0775485	0.777924	0.253354	0.596273	0.514464	0.288645	0.410331	0.386866
BS00053835_51	4	221.417		0.360851	0.70808	0.215399	0.862551	0.253352	0.596276	0.514459	0.288649	0.410328	0.386869
BS00071660_51	4	221.417		0.360849	0.70808	0.175576	0.836805	0.25335	0.596279	0.514454	0.288654	0.410326	0.386871
wsnp_BE490384A_Ta_2_7	4	221.417		0.360848	0.70808	0.255075	0.874141	0.253349	0.59628	0.514455	0.288653	0.410326	0.386871
BobWhite_c5178_188	4	221.92		0.313665	0.70808	0.087395	0.798225	0.205756	0.686648	0.56134	0.250774	0.387409	0.41183
Excalibur_c7241_284	4	221.92		0.313689	0.70808	0.0139174	0.411113	0.205751	0.686658	0.561351	0.250766	0.387381	0.411861
IACX4345	4	221.92		0.317099	0.70808	0.674326	0.948147	0.208418	0.681064	0.564248	0.24853	0.392111	0.406591
BobWhite_rep_c50285_616	4	221.92		0.317098	0.70808	0.695075	0.949385	0.208418	0.681065	0.564248	0.24853	0.392112	0.40659
BobWhite_c4517_120	4	222.422		0.267686	0.70808	0.296484	0.889013	0.15903	0.798522	0.57783	0.2382	0.377996	0.422513
CAP7_c4056_108	4	222.422		0.267686	0.70808	0.713191	0.952247	0.159029	0.798523	0.577831	0.238199	0.377996	0.422513
BS00066409_51	4	222.422		0.267686	0.70808	0.243143	0.872751	0.159029	0.798524	0.577832	0.238199	0.377996	0.422513
BobWhite_c15773_166	4	222.422		0.267685	0.70808	0.261041	0.874141	0.159028	0.798525	0.577831	0.238199	0.377995	0.422514
BS00066317_51	4	223.432		0.204721	0.70808	0.67407	0.948147	0.119619	0.922199	0.470509	0.327432	0.310631	0.507756
RFL_Contig2656_871	4	225.474		0.0784431	0.642652	0.173845	0.835867	0.0462389	1.33499	0.276158	0.558842	0.272184	0.565138
BS00064324_51	4	225.474		0.078443	0.642652	0.228579	0.86818	0.0462388	1.33499	0.276158	0.558843	0.272183	0.565138
Excalibur_rep_c110586_1083	4	225.474		0.0784428	0.642652	0.224724	0.866028	0.0462387	1.33499	0.276157	0.558843	0.272183	0.565138
BS00022321_51	4	227.515		0.0560453	0.565502	0.271444	0.878126	0.031111	1.50709	0.224622	0.648547	0.282516	0.548957
Jagger_c9722_251	4	227.515		0.0560459	0.565502	0.233078	0.86818	0.0311113	1.50708	0.224623	0.648547	0.282516	0.548956
BS00063368_51	4	227.515		0.055894	0.565502	0.834402	0.970829	0.0310409	1.50807	0.223951	0.649848	0.282171	0.549488
Kukri_c27894_369	4	227.515		0.0558944	0.565502	0.786476	0.964224	0.031041	1.50806	0.22395	0.649849	0.282171	0.549488
BS00067663_51	4	227.515		0.0558948	0.565502	0.124334	0.814333	0.0310411	1.50806	0.223949	0.649851	0.282171	0.549488
Excalibur_rep_c66606_2065	4	227.515		0.0558953	0.565502	0.258273	0.874141	0.0310423	1.50805	0.223963	0.649824	0.282204	0.549437
BS00023075_51	4	227.515		0.0558966	0.565502	0.201665	0.857703	0.0310428	1.50804	0.223962	0.649825	0.282205	0.549435
BS00102709_51	4	228.017		0.124068	0.675931	0.811174	0.969228	0.0593211	1.22679	0.199865	0.699263	0.298737	0.524712
Excalibur_c35919_107	4	228.017		0.124278	0.675931	0.175678	0.836805	0.0594083	1.22615	0.199928	0.699126	0.298848	0.52455
IAAV880	4	228.017		0.124495	0.675931	0.0111816	0.364121	0.0594963	1.22551	0.199996	0.698979	0.298964	0.524381
CAP12_c575_105	4	228.52		0.0785671	0.642652	0.00273793	0.152977	0.0347741	1.45874	0.1835	0.736364	0.289535	0.538299
Tdurum_contig61938_424	4	228.52		0.0785681	0.642652	0.240955	0.87201	0.0347744	1.45874	0.1835	0.736364	0.289535	0.538299
BS00096927_51	4	228.52		0.0785631	0.642652	0.0046469	0.230987	0.0347745	1.45874	0.1835	0.736364	0.289535	0.538298
wsnp_Ra_c6586_11477949	4	229.022		0.0523268	0.554224	0.00215992	0.126559	0.0212794	1.67204	0.182886	0.737819	0.246777	0.607696
RAC875_c21750_784	4	230.545		0.0644945	0.607589	0.404902	0.912933	0.0277091	1.55738	0.316435	0.499716	0.353266	0.451899
Tdurum_contig25539_248	4	230.545		0.0644948	0.607589	0.00960935	0.342874	0.0277093	1.55737	0.316436	0.499714	0.353266	0.451898
wsnp_Ku_c26323_36285697	4	230.545		0.0644945	0.607589	0.176417	0.836805	0.0277092	1.55738	0.316435	0.499715	0.353266	0.451898
RAC875_c21013_1187	4	230.545		0.0644945	0.607589	0.0309356	0.582538	0.0277092	1.55738	0.316435	0.499716	0.353266	0.451899
BS00071350_51	4	231.048		0.0685236	0.618207	0.201018	0.857703	0.0297697	1.52622	0.297309	0.526791	0.328074	0.484028
Excalibur_c39151_104	4	231.55		0.0662587	0.615828	0.18868	0.838949	0.0281454	1.55059	0.285539	0.544335	0.303887	0.517288
JD_c11825_1135	4	234.617		0.0560271	0.565502	0.699078	0.949385	0.0190995	1.71898	0.167595	0.775738	0.15359	0.813637
BS00070979_51	4	234.617		0.056027	0.565502	0.766691	0.959986	0.0190995	1.71898	0.167595	0.775738	0.15359	0.813637
Excalibur_c20478_641	4	235.12		0.0766188	0.642652	0.0692159	0.759333	0.0288034	1.54056	0.234512	0.629835	0.229124	0.63993
Tdurum_contig56321_232	4	235.622		0.0536255	0.564739	0.104178	0.809845	0.0176487	1.75329	0.240347	0.619161	0.248871	0.604026
BS00065245_51	4	236.125		0.0547503	0.565502	0.128858	0.816491	0.0185162	1.73245	0.250402	0.601362	0.266527	0.574258
Excalibur_c4372_363	4	236.125		0.0547505	0.565502	0.125957	0.814333	0.0185163	1.73245	0.250404	0.60136	0.26653	0.574255
RAC875_c259_1339	4	236.627		0.0186094	0.398011	0.131488	0.822669	0.00586912	2.23143	0.127814	0.893422	0.132186	0.878815
BobWhite_rep_c64068_213	4	236.627		0.0186092	0.398011	0.127577	0.815184	0.00586905	2.23143	0.127813	0.893423	0.132185	0.878816
RAC875_c27530_860	4	236.627		0.018609	0.398011	0.0222535	0.488732	0.00586897	2.23144	0.127813	0.893425	0.132185	0.878817
Tdurum_contig16904_167	4	236.627		0.0186088	0.398011	0.0180845	0.45574	0.00586892	2.23144	0.127812	0.893427	0.132185	0.878819
wsnp_Ra_c17622_26522072	4	237.13		0.023014	0.422468	0.147156	0.828872	0.00708209	2.14984	0.172578	0.763016	0.151355	0.820003
Tdurum_contig8350_350	4	237.632		0.0458733	0.518612	0.279544	0.882605	0.0153046	1.81518	0.191294	0.718299	0.209074	0.6797
Excalibur_c40335_198	4	238.135		0.0422029	0.50275	0.320353	0.892975	0.0127359	1.89497	0.163449	0.786617	0.214781	0.668005
GENE_2324_85	4	240.176		0.153458	0.681936	0.272663	0.879149	0.0552073	1.258	0.214798	0.667969	0.155684	0.807757
BS00062869_51	4	240.679		0.219989	0.70808	0.240881	0.87201	0.090638	1.04269	0.265206	0.576417	0.16866	0.772987
BS00068691_51	4	240.679		0.219991	0.70808	0.25451	0.873821	0.0906388	1.04269	0.265207	0.576415	0.168661	0.772986
Kukri_c53501_305	4	241.181		0.292465	0.70808	0.230972	0.86818	0.136839	0.863789	0.32411	0.489307	0.182572	0.738565
BS00028033_51	4	241.181		0.292422	0.70808	0.922326	0.976909	0.136812	0.863875	0.324148	0.489257	0.182895	0.737799
RAC875_c1789_253	4	241.181		0.292398	0.70808	0.880015	0.973114	0.136796	0.863927	0.324165	0.489234	0.183061	0.737405
BS00072914_51	4	241.181		0.292748	0.70808	0.0511177	0.678118	0.13739	0.862046	0.327908	0.484248	0.1844	0.734239
BS00010664_51	4	241.181		0.291078	0.70808	0.11115	0.814333	0.136908	0.86357	0.328153	0.483923	0.183645	0.73602
BS00022252_51	4	241.181		0.291078	0.70808	0.116593	0.814333	0.136909	0.863569	0.328153	0.483924	0.183645	0.73602
Kukri_c50116_644	4	241.181		0.29108	0.70808	0.234821	0.86818	0.13691	0.863564	0.328153	0.483924	0.183645	0.736021
RFL_Contig5277_1283	4	243.746		0.210422	0.70808	0.912456	0.976341	0.131212	0.882027	0.388467	0.410646	0.299362	0.523803
BobWhite_c25784_83	4	244.248		0.218568	0.70808	0.775707	0.960868	0.144356	0.840566	0.436296	0.360219	0.302519	0.519248
wsnp_Ex_rep_c108004_91402649	4	244.248		0.218568	0.70808	0.0655778	0.741529	0.144356	0.840565	0.436296	0.360219	0.302519	0.519247
BS00091763_51	4	244.751		0.251719	0.70808	0.093056	0.798386	0.170135	0.769206	0.544722	0.263825	0.420327	0.376413
wsnp_CAP11_c1737_946813	4	244.751		0.251719	0.70808	0.265718	0.874141	0.170135	0.769205	0.544724	0.263824	0.420329	0.37641
IAAV5706	4	244.751		0.251719	0.70808	0.320139	0.892975	0.170135	0.769205	0.544723	0.263824	0.42033	0.37641
Excalibur_c24959_182	4	244.751		0.251719	0.70808	0.0878515	0.798386	0.170135	0.769206	0.544722	0.263825	0.420329	0.37641
BS00107857_51	4	245.253		0.236102	0.70808	0.80939	0.968423	0.159233	0.797968	0.479828	0.318915	0.381023	0.419048
BS00065434_51	4	245.756		0.226683	0.70808	0.0879101	0.798386	0.155146	0.809259	0.502945	0.29848	0.361577	0.441799
wsnp_JD_c289_450995	4	246.258		0.232871	0.70808	0.0843635	0.797083	0.15857	0.799778	0.541624	0.266302	0.391738	0.407004
Jagger_c7527_143	4	246.761		0.234504	0.70808	0.0794936	0.786402	0.157365	0.803091	0.554479	0.256115	0.414124	0.382869
BS00049932_51	4	246.761		0.234505	0.70808	0.0779622	0.779012	0.157366	0.80309	0.55448	0.256114	0.414124	0.382869
Tdurum_contig45196_487	4	247.263		0.254532	0.70808	0.0809826	0.78933	0.183741	0.735794	0.489508	0.31024	0.338709	0.470174
BS00021712_51	4	247.263		0.254533	0.70808	0.0768734	0.77641	0.183741	0.735794	0.489507	0.310241	0.338707	0.470176
GENE_0762_808	4	247.263		0.254534	0.70808	0.0738961	0.77641	0.183741	0.735793	0.489507	0.310241	0.338707	0.470176
Kukri_c67873_265	4	247.766		0.262853	0.70808	0.0778638	0.779012	0.187235	0.727612	0.564137	0.248615	0.385942	0.413478
Kukri_c5283_1035	4	247.766		0.26451	0.70808	0.136003	0.827677	0.188498	0.724692	0.573701	0.241314	0.395133	0.403257
BobWhite_rep_c63940_205	4	248.268		0.276733	0.70808	0.0868412	0.798225	0.195383	0.709113	0.634355	0.197668	0.438804	0.357729
Kukri_c49277_476	4	248.771		0.20606	0.70808	0.0871587	0.798225	0.129657	0.887203	0.639307	0.19429	0.431987	0.36453
Ku_c68144_387	4	249.273		0.19448	0.70808	0.0978778	0.801666	0.121374	0.915873	0.653934	0.184466	0.434903	0.361608
Kukri_c18207_262	4	249.273		0.19448	0.70808	0.0495965	0.673207	0.121374	0.915873	0.653934	0.184466	0.434903	0.361608
BS00107649_51	4	249.273		0.19448	0.70808	0.152895	0.833332	0.121374	0.915873	0.653935	0.184466	0.434903	0.361608
JD_c10324_88	4	249.274		0.19448	0.70808	0.0593118	0.713684	0.121374	0.915873	0.653935	0.184466	0.434903	0.361608
BS00032383_51	4	249.274		0.19448	0.70808	0.0364157	0.608219	0.121374	0.915873	0.653935	0.184466	0.434903	0.361608
Kukri_c5276_801	4	249.776		0.253171	0.70808	0.789658	0.964997	0.178081	0.749382	0.670917	0.173331	0.434443	0.362067
BS00010729_51	4	250.279		0.271937	0.70808	0.772368	0.960868	0.197735	0.703917	0.694601	0.158264	0.450544	0.346263
Excalibur_c11795_934	4	250.279		0.271936	0.70808	0.249196	0.872777	0.197735	0.703917	0.6946	0.158265	0.450542	0.346264
Kukri_rep_c104267_68	4	250.781		0.316974	0.70808	0.262545	0.874141	0.242188	0.615847	0.684718	0.164488	0.466795	0.330874
BS00098312_51	4	250.781		0.317258	0.70808	0.172592	0.835867	0.242355	0.615549	0.684348	0.164723	0.466791	0.330878
Ex_c29327_869	4	250.781		0.317421	0.70808	0.877668	0.972767	0.242494	0.615298	0.683977	0.164959	0.466784	0.330884
BS00012942_51	4	251.791		0.403599	0.70808	0.468634	0.923353	0.318121	0.497408	0.872435	0.0592667	0.660939	0.179839
Tdurum_contig42013_538	4	252.801		0.534964	0.70808	0.650141	0.948147	0.428351	0.3682	0.864298	0.0633363	0.65317	0.184974
RAC875_c23769_732	4	252.801		0.535013	0.70808	0.415501	0.913899	0.428362	0.368189	0.864312	0.0633296	0.653539	0.184728
BS00060594_51	4	252.801		0.518239	0.70808	0.388226	0.907862	0.400428	0.397475	0.801023	0.0963552	0.630205	0.200518
BS00064836_51	4	252.801		0.529661	0.70808	0.622336	0.946701	0.401995	0.395779	0.74888	0.125588	0.621293	0.206704
wsnp_Ex_c2311_4327681	4	252.801		0.529763	0.70808	0.615221	0.946241	0.402026	0.395746	0.749137	0.125439	0.621697	0.206421
wsnp_Ex_c53729_56868062	4	252.801		0.529846	0.70808	0.599768	0.941968	0.402057	0.395713	0.749398	0.125287	0.622099	0.20614
BS00065380_51	4	252.801		0.529847	0.70808	0.695457	0.949385	0.402057	0.395712	0.749399	0.125287	0.622102	0.206139
GENE_4443_109	4	252.801		0.529848	0.70808	0.520796	0.926977	0.402057	0.395712	0.749399	0.125287	0.622104	0.206137
BS00060596_51	4	252.801		0.529859	0.70808	0.436593	0.922091	0.402064	0.395705	0.749394	0.12529	0.622095	0.206144
GENE_0361_558	4	253.304		0.707572	0.70808	0.93554	0.976909	0.560003	0.251809	0.771477	0.112677	0.59379	0.226367
TA001453_0801	4	253.304		0.707574	0.70808	0.875981	0.972378	0.560006	0.251807	0.771478	0.112676	0.593791	0.226366
Kukri_rep_c68187_743	4	253.806		0.828169	0.711995	0.908171	0.976283	0.705269	0.151645	0.832521	0.0796048	0.65044	0.186793
GENE_0361_416	4	254.309		0.906917	0.736264	0.807075	0.968281	0.829113	0.0813862	0.876604	0.0571966	0.715626	0.145314
GENE_0361_486	4	254.309		0.906918	0.736264	0.741256	0.956101	0.829115	0.0813854	0.876605	0.0571962	0.715627	0.145313
wsnp_BE489901D_Ta_2_1	4	254.309		0.906919	0.736264	0.737742	0.955915	0.829116	0.0813846	0.876605	0.0571959	0.715629	0.145312
wsnp_CAP7_c4346_1985593	4	254.309		0.906921	0.736264	0.928578	0.976909	0.82912	0.0813829	0.876607	0.0571951	0.715631	0.145311
RAC875_c228_481	4	254.811		0.929873	0.738389	0.763396	0.95995	0.885895	0.0526175	0.903782	0.0439365	0.75715	0.120818
BS00075903_51	4	255.314		0.908437	0.736264	0.638479	0.947823	0.88517	0.0529734	0.922557	0.0350068	0.833595	0.079045
BS00101944_51	4	255.314		0.908437	0.736264	0.586816	0.940317	0.88517	0.0529735	0.922557	0.0350068	0.833595	0.0790449
Excalibur_c31744_369	4	255.314		0.908437	0.736264	0.623892	0.946701	0.88517	0.0529735	0.922557	0.0350066	0.833595	0.0790448
RAC875_c24364_391	4	255.314		0.908437	0.736264	0.645866	0.947927	0.885169	0.0529736	0.922558	0.0350062	0.833596	0.0790446
Ku_c7283_915	4	255.816		0.909006	0.736264	0.684965	0.949385	0.880239	0.0553992	0.933226	0.0300133	0.833401	0.079146
BS00086533_51	4	255.816		0.909006	0.736264	0.81966	0.970829	0.880239	0.0553994	0.933226	0.0300132	0.833401	0.0791461
RAC875_c26809_453	4	255.816		0.909006	0.736264	0.807544	0.968281	0.880239	0.0553994	0.933226	0.0300131	0.833401	0.0791461
BobWhite_c5756_163	4	255.816		0.909006	0.736264	0.763293	0.95995	0.880239	0.0553995	0.933226	0.0300131	0.833401	0.0791461
Ex_c6937_1992	4	256.319		0.892247	0.732986	0.856548	0.970829	0.878869	0.0560758	0.92922	0.0318816	0.841332	0.0750324
Excalibur_c28885_363	4	256.319		0.892249	0.732986	0.664298	0.948147	0.878872	0.0560743	0.929221	0.031881	0.841333	0.0750319
Excalibur_c12971_253	4	256.821		0.849765	0.717199	0.682539	0.948791	0.90102	0.0452658	0.977323	0.00996208	0.894091	0.0486185
BobWhite_c5756_633	4	256.821		0.849764	0.717199	0.396801	0.910643	0.901019	0.0452662	0.977323	0.00996192	0.894092	0.0486178
Kukri_c365_345	4	256.821		0.849763	0.717199	0.726497	0.95523	0.901018	0.0452665	0.977323	0.00996177	0.894093	0.0486172
BS00011599_51	4	259.386		0.567254	0.70808	0.183021	0.838634	0.467653	0.330077	0.52477	0.280031	0.775164	0.110607
BobWhite_c5756_532	4	259.386		0.567226	0.70808	0.733131	0.955706	0.467595	0.33013	0.524797	0.280009	0.775178	0.110599
BS00064055_51	4	259.386		0.567222	0.70808	0.144857	0.828872	0.46759	0.330134	0.524796	0.28001	0.775179	0.110598
BobWhite_c2963_1880	5	0		2.2e-16	9.02717e-15	0.0353319	0.60194	3.63e-20	19.4401	0.493917	0.306346	0.780856	0.107429
BobWhite_c17047_268	5	0.502517		2.2e-16	9.02717e-15	0.0183826	0.45574	3.73e-20	19.4283	0.488289	0.311323	0.778502	0.10874
BobWhite_c11397_231	5	1.00503		2.2e-16	9.02717e-15	1.48e-07	1.44152e-05	1.28e-20	19.8928	0.603039	0.219655	0.877628	0.0566895
wsnp_JD_rep_c49438_33652645	5	1.00504		2.2e-16	9.02717e-15	0.0071467	0.301371	1.28e-20	19.8928	0.603042	0.219653	0.877634	0.0566867
Excalibur_c17250_104	5	1.00505		2.2e-16	9.02717e-15	0.00832429	0.329771	1.28e-20	19.8928	0.603045	0.21965	0.877635	0.056686
Excalibur_c17250_592	5	1.00506		2.2e-16	9.02717e-15	0.00861726	0.331419	1.28e-20	19.8928	0.603048	0.219648	0.877636	0.0566854
BS00074254_51	5	1.00507		2.2e-16	9.02717e-15	0.0118541	0.377844	1.28e-20	19.8928	0.60305	0.219646	0.877638	0.0566848
Kukri_c19266_779	5	2.52799		2.2e-16	9.02717e-15	2.08e-07	1.99891e-05	2.05e-20	19.6882	0.598579	0.222878	0.861208	0.064892
tplb0054d13_2445	5	3.03054		2.2e-16	9.02717e-15	1.16e-07	1.14532e-05	8.17e-21	20.0878	0.59221	0.227525	0.863396	0.0637898
BobWhite_c12144_216	5	3.53303		2.2e-16	9.02717e-15	1.14e-07	1.14532e-05	5.61e-21	20.251	0.599425	0.222265	0.875055	0.0579644
BS00031118_51	5	5.04058		2.2e-16	9.02717e-15	9.71e-08	1.01429e-05	2.85e-22	21.5452	0.587456	0.231025	0.902265	0.0446658
IACX11138	5	5.0406		2.2e-16	9.02717e-15	8.54e-08	9.18703e-06	2.85e-22	21.5452	0.587456	0.231025	0.902265	0.0446659
BS00076596_51	5	5.04072		2.2e-16	9.02717e-15	5.13e-07	4.86514e-05	2.85e-22	21.5452	0.587454	0.231026	0.902264	0.0446664
RAC875_c34512_493	5	5.54309		2.2e-16	9.02717e-15	4.31e-08	4.85388e-06	2.07e-22	21.684	0.591587	0.227981	0.888711	0.0512393
Ra_c5718_1142	5	6.04561		2.2e-16	9.02717e-15	2.2e-16	3.77542e-14	2.81e-22	21.5513	0.63533	0.197	0.901398	0.0450834
TA002227_1090	5	7.05065		2.2e-16	9.02717e-15	3.62e-09	4.83178e-07	5.3e-26	25.2757	0.772763	0.111954	0.956755	0.0191991
Kukri_rep_c108293_98	5	7.55318		2.2e-16	9.02717e-15	9.65e-08	1.01429e-05	2.32e-26	25.6345	0.705594	0.151445	0.911558	0.0402156
Kukri_rep_c97239_133	5	7.55319		2.2e-16	9.02717e-15	0.000652051	0.0401655	2.32e-26	25.6345	0.705594	0.151445	0.911558	0.0402158
Excalibur_c17250_751	5	8.05568		2.2e-16	9.02717e-15	0.000567143	0.0352304	9.57e-28	27.0191	0.737365	0.132318	0.927545	0.0326648
Excalibur_c39493_251	5	8.5582		2.2e-16	9.02717e-15	0.00090783	0.055462	4.93e-29	28.3072	0.709708	0.14892	0.914892	0.0386303
Excalibur_c10406_1949	5	10.0812		2.2e-16	9.02717e-15	0.000132084	0.00857123	1.57e-34	33.8041	0.740547	0.130447	0.977258	0.00999076
RAC875_c27611_467	5	10.5837		2.2e-16	9.02717e-15	0.000195022	0.012549	1.02e-34	33.9914	0.704615	0.152048	0.967928	0.0141568
D_contig18495_92	5	10.5837		2.2e-16	9.02717e-15	5e-09	6.55238e-07	1.02e-34	33.9914	0.704611	0.15205	0.967928	0.0141571
Kukri_c7339_1716	5	10.5837		2.2e-16	9.02717e-15	7.42e-09	9.5501e-07	1.02e-34	33.9914	0.704608	0.152052	0.967927	0.0141574
RAC875_c5577_1682	5	11.0862		2.2e-16	9.02717e-15	7.79e-09	9.85042e-07	1.26e-37	36.8996	0.528844	0.276672	0.882457	0.0543066
Kukri_c3249_806	5	11.0862		2.2e-16	9.02717e-15	2.2e-16	3.77542e-14	1.26e-37	36.8996	0.528836	0.276679	0.882452	0.0543089
IACX8446	5	11.0862		2.2e-16	9.02717e-15	2.2e-16	3.77542e-14	1.26e-37	36.8996	0.528836	0.276679	0.882451	0.0543094
BS00061187_51	5	11.0862		2.2e-16	9.02717e-15	0.217726	0.862551	1.26e-37	36.8996	0.528837	0.276678	0.882451	0.0543095
BS00046538_51	5	12.0963		2.2e-16	9.02717e-15	2.2e-16	3.77542e-14	3.54e-35	34.451	0.649263	0.187579	0.903961	0.0438501
BS00084668_51	5	12.0963		2.2e-16	9.02717e-15	2.2e-16	3.77542e-14	3.54e-35	34.451	0.649263	0.187579	0.903961	0.0438503
BobWhite_c2949_1083	5	13.6193		2.2e-16	9.02717e-15	1.94e-08	2.21949e-06	1.02e-37	36.9914	0.685169	0.164202	0.829484	0.0811918
BobWhite_c7145_355	5	13.6193		2.2e-16	9.02717e-15	4.58e-08	5.0786e-06	1.02e-37	36.9914	0.685169	0.164202	0.829484	0.0811919
Kukri_c22513_1780	5	14.6294		2.2e-16	9.02717e-15	6.71e-05	0.00439665	3.08e-38	37.5114	0.695435	0.157743	0.703238	0.152898
Kukri_c40204_617	5	14.6294		2.2e-16	9.02717e-15	2.43e-06	0.000203657	3.08e-38	37.5114	0.695434	0.157744	0.703236	0.152899
Excalibur_c1747_429	5	15.1319		2.2e-16	9.02717e-15	0.000302426	0.0192628	4.29e-38	37.3675	0.716927	0.144525	0.686418	0.163411
wsnp_Ra_c1660_3275687	5	15.6345		2.2e-16	9.02717e-15	1.57e-08	1.82516e-06	2.74e-38	37.5622	0.732291	0.135317	0.667694	0.175422
wsnp_Ex_c851_1654297	5	15.6345		2.2e-16	9.02717e-15	0.00682443	0.292595	2.62e-38	37.5817	0.728853	0.13736	0.662318	0.178934
Kukri_c1175_1577	5	15.6345		2.2e-16	9.02717e-15	2.84e-11	4.26451e-09	2.51e-38	37.6003	0.725529	0.139345	0.656863	0.182525
BobWhite_c5668_115	5	15.6345		2.2e-16	9.02717e-15	0.0267202	0.537552	2.53e-38	37.5969	0.72556	0.139327	0.6568	0.182567
BobWhite_c45060_188	5	17.6756		2.2e-16	9.02717e-15	1.44e-06	0.000129737	2.15e-41	40.6676	0.653089	0.185028	0.693662	0.158852
RAC875_c6538_123	5	17.6756		2.2e-16	9.02717e-15	1.61e-06	0.000143263	2.15e-41	40.6676	0.653087	0.185029	0.693662	0.158852
GENE_1273_395	5	17.6756		2.2e-16	9.02717e-15	6.74e-07	6.30901e-05	2.15e-41	40.6676	0.653087	0.185029	0.693662	0.158852
BS00076139_51	5	17.6756		2.2e-16	9.02717e-15	1.66e-06	0.00014591	2.15e-41	40.6676	0.653086	0.18503	0.693662	0.158852
BobWhite_c19945_341	5	17.6756		2.2e-16	9.02717e-15	9e-07	8.31649e-05	2.15e-41	40.6676	0.653085	0.18503	0.693661	0.158853
BS00077462_51	5	18.1781		2.2e-16	9.02717e-15	2.15e-06	0.00018231	5.52e-42	41.2581	0.628134	0.201948	0.662943	0.178524
Excalibur_rep_c109101_115	5	18.6806		2.2e-16	9.02717e-15	4.7e-06	0.000380627	2.44e-42	41.6126	0.593216	0.226787	0.637657	0.195413
BS00022126_51	5	19.1831		2.2e-16	9.02717e-15	5.28e-06	0.000422847	8.95e-43	42.0482	0.640852	0.193242	0.654902	0.183823
Excalibur_c41459_96	5	21.2086		2.2e-16	9.02717e-15	5.91e-06	0.000468099	8.95e-46	45.0482	0.731146	0.135996	0.527783	0.277545
Excalibur_c4748_360	5	21.2086		2.2e-16	9.02717e-15	2.9e-06	0.000237524	8.95e-46	45.0482	0.731146	0.135996	0.527782	0.277546
BS00065556_51	5	21.7111		2.2e-16	9.02717e-15	6.96e-06	0.000533671	2.19e-46	45.6596	0.711559	0.147789	0.473272	0.324889
Tdurum_contig93602_268	5	22.2136		2.2e-16	9.02717e-15	6.64e-06	0.000514609	9.11e-47	46.0405	0.687069	0.163	0.477538	0.320992
RAC875_c609_362	5	22.2136	11547581	2.2e-16	9.02717e-15	0.153123	0.833332	9.11e-47	46.0405	0.687068	0.163	0.477538	0.320992
Kukri_c16758_443	5	22.2136	17389176	2.2e-16	9.02717e-15	6.35e-06	0.000497483	9.11e-47	46.0405	0.687068	0.163	0.477538	0.320993
Excalibur_c841_609	5	22.2136	17390904	2.2e-16	9.02717e-15	9.11e-06	0.000676922	9.11e-47	46.0405	0.687068	0.163001	0.477537	0.320993
BS00034887_51	5	25.3074	17390795	2.2e-16	9.02717e-15	2.2e-16	3.77542e-14	2.35e-49	48.6289	1.11e-52	51.9547	3.7e-53	52.4318
BS00085748_51	5	25.8099	14046835	2.2e-16	9.02717e-15	2.2e-16	3.77542e-14	1.46e-47	46.8356	1.1e-50	49.9586	1.24e-50	49.9066
BS00086125_51	5	26.3124	NA	2.2e-16	9.02717e-15	3.39e-09	4.61016e-07	1.04e-48	47.983	5.63e-52	51.2495	1.82e-52	51.7399
BS00088325_51	5	26.3124	17388973	2.2e-16	9.02717e-15	2.2e-16	3.77542e-14	1.04e-48	47.983	5.63e-52	51.2495	1.82e-52	51.7399
Excalibur_c30167_243	5	26.8149	17781585	2.2e-16	9.02717e-15	1.25e-09	1.76657e-07	2.75e-51	50.5607	5.98e-55	54.2233	1.66e-55	54.7799
Excalibur_c30167_531	5	26.8149	17780828	2.2e-16	9.02717e-15	1.13e-09	1.62892e-07	2.75e-51	50.5607	5.98e-55	54.2233	1.66e-55	54.7799
BS00110996_51	5	26.815	17572453	2.2e-16	9.02717e-15	1.4e-09	1.94051e-07	2.75e-51	50.5607	5.98e-55	54.2233	1.66e-55	54.7799
BobWhite_c25359_132	5	27.3175	18196641	2.2e-16	9.02717e-15	2.2e-16	3.77542e-14	5.71e-51	50.2434	1.46e-54	53.8356	1.46e-55	54.8356
Excalibur_c14396_1629	5	27.82	18939220	2.2e-16	9.02717e-15	1.63e-13	2.55401e-11	1.51e-52	51.821	5.92e-57	56.2277	3.25e-57	56.4881
Excalibur_c1787_1037	5	28.3225	16827690	2.2e-16	9.02717e-15	0.00613491	0.274427	6.5e-60	59.1871	3.29e-65	64.4828	2.29e-66	65.6402
Tdurum_contig41920_93a	5	28.3225	19375279	2.2e-16	9.02717e-15	2.2e-16	3.77542e-14	6.5e-60	59.1871	3.29e-65	64.4828	2.28e-66	65.6421
Kukri_rep_c102899_426	5	28.825	22784418	2.2e-16	9.02717e-15	2.2e-16	3.77542e-14	3.29e-58	57.4828	5.66e-63	62.2472	4.31e-64	63.3655
Kukri_c148_1484	5	28.825	23106329	2.2e-16	9.02717e-15	2.2e-16	3.77542e-14	3.29e-58	57.4828	5.66e-63	62.2472	4.31e-64	63.3655
BobWhite_c1149_539	5	29.8351	18385790	2.2e-16	9.02717e-15	0.000407383	0.0255087	2.79e-56	55.5544	7.26e-61	60.1391	1.1e-61	60.9586
RAC875_c84991_116	5	29.8351	18631594	2.2e-16	9.02717e-15	0.000307768	0.0194732	2.79e-56	55.5544	7.26e-61	60.1391	1.1e-61	60.9586
BS00061979_51	5	31.8554	20077015	2.2e-16	9.02717e-15	1.2e-08	1.41789e-06	2.55e-62	61.5935	2.73e-67	66.5638	1.02e-68	67.9914
BS00077642_51	5	31.8554	20373384	2.2e-16	9.02717e-15	8.42e-09	1.04635e-06	2.55e-62	61.5935	2.73e-67	66.5638	1.02e-68	67.9914
Excalibur_rep_c101263_892	5	32.3579	18941548	2.2e-16	9.02717e-15	6.18e-08	6.74895e-06	1.35e-62	61.8697	1.25e-67	66.9031	4.29e-69	68.3675
BS00066184_51	5	32.3579	19441391	2.2e-16	9.02717e-15	1.06e-08	1.27335e-06	1.35e-62	61.8697	1.25e-67	66.9031	4.29e-69	68.3675
BS00066180_51	5	32.3579	19441423	2.2e-16	9.02717e-15	8.67e-09	1.05915e-06	1.35e-62	61.8697	1.25e-67	66.9031	4.29e-69	68.3675
wsnp_Ex_c25688_34949297	5	32.358	18947635	2.2e-16	9.02717e-15	1.06e-07	1.09144e-05	1.35e-62	61.8697	1.25e-67	66.9031	4.29e-69	68.3675
wsnp_Ex_c3685_6723631	5	32.358	18273222	2.2e-16	9.02717e-15	1.16e-07	1.14532e-05	1.35e-62	61.8697	1.25e-67	66.9031	4.29e-69	68.3675
Excalibur_c41459_380	5	33.3681	18263358	2.2e-16	9.02717e-15	0.0890564	0.798386	4.05e-66	65.3925	7.74e-72	71.1113	5.29e-74	73.2765
RAC875_c87052_193	5	33.3681	18176463	2.2e-16	9.02717e-15	2.2e-16	3.77542e-14	4.05e-66	65.3925	7.74e-72	71.1113	5.29e-74	73.2765
OBM	5	33.3681	NA	2.2e-16	9.02717e-15	2.46e-05	0.00164174	4.05e-66	65.3925	7.74e-72	71.1113	5.29e-74	73.2765
BobWhite_c930_401	5	33.3681	18386959	2.2e-16	9.02717e-15	2.2e-16	3.77542e-14	4.05e-66	65.3925	7.74e-72	71.1113	5.28e-74	73.2774
BS00070050_51	5	34.3782	24092020	2.2e-16	9.02717e-15	2.2e-16	3.77542e-14	3.88e-108	107.411	3.96e-102	101.402	6.48e-110	109.188
BS00070051_51	5	34.3782	24091993	2.2e-16	9.02717e-15	2.2e-16	3.77542e-14	3.88e-108	107.411	3.96e-102	101.402	6.48e-110	109.188
Kukri_c63748_1453	5	34.8807	25021434	2.2e-16	9.02717e-15	2.2e-16	3.77542e-14	3.51e-106	105.455	1.24e-96	95.9066	3.05e-105	104.516
wsnp_Ex_c19371_28311667	5	35.3832	25017744	2.2e-16	9.02717e-15	2.2e-16	3.77542e-14	1.47e-100	99.8327	3.9e-96	95.4089	1.06e-105	104.975
D_F5XZDLF01CFO7W_135	5	36.3934	NA	2.2e-16	9.02717e-15	2.2e-16	3.77542e-14	7.73e-98	97.1118	3.34e-96	95.4763	4.32e-105	104.365
BS00010318_51	5	37.4035	24505065	2.2e-16	9.02717e-15	2.2e-16	3.77542e-14	1.5e-92	91.8239	2.96e-94	93.5287	2.63e-104	103.58
BS00070900_51	5	37.4035	24510176	2.2e-16	9.02717e-15	2.2e-16	3.77542e-14	1.5e-92	91.8239	2.96e-94	93.5287	2.63e-104	103.58
BS00099652_51	5	37.906	24913732	2.2e-16	9.02717e-15	2.2e-16	3.77542e-14	1.08e-88	87.9666	1.78e-93	92.7496	1.2e-96	95.9208
BS00045163_51	5	38.4085	24950762	2.2e-16	9.02717e-15	2.2e-16	3.77542e-14	1.28e-85	84.8928	3.95e-91	90.4034	2.01e-92	91.6968
BS00002660_51	5	38.4085	25185944	2.2e-16	9.02717e-15	2.2e-16	3.77542e-14	1.28e-85	84.8928	3.95e-91	90.4034	2.01e-92	91.6968
BS00099658_51	5	38.9111	24913526	2.2e-16	9.02717e-15	2.2e-16	3.77542e-14	1.74e-88	87.7595	3.51e-94	93.4547	1.53e-95	94.8153
BS00064706_51	5	39.4136	24914342	2.2e-16	9.02717e-15	2.2e-16	3.77542e-14	4.74e-86	85.3242	6.72e-90	89.1726	3.33e-91	90.4776
BS00064153_51	5	39.9161	25350790	2.2e-16	9.02717e-15	1.11e-15	1.86057e-13	3.57e-84	83.4473	5.17e-88	87.2865	3.13e-89	88.5045
tplb0058j01_762	5	39.9161	25072004	2.2e-16	9.02717e-15	0.0371095	0.614093	3.57e-84	83.4473	5.17e-88	87.2865	3.13e-89	88.5045
IAAV5802	5	39.9161	25021121	2.2e-16	9.02717e-15	2.2e-16	3.77542e-14	3.57e-84	83.4473	5.17e-88	87.2865	3.13e-89	88.5045
BS00038498_51	5	39.9161	25236609	2.2e-16	9.02717e-15	2.2e-16	3.77542e-14	3.57e-84	83.4473	5.17e-88	87.2865	3.13e-89	88.5045
Excalibur_c1986_439	5	39.9162	25283644	2.2e-16	9.02717e-15	2e-15	3.27619e-13	3.57e-84	83.4473	5.17e-88	87.2865	3.13e-89	88.5045
BS00022059_51	5	40.4186	24921231	2.2e-16	9.02717e-15	0.0405981	0.627497	2.53e-84	83.5969	3.11e-88	87.5072	2.46e-89	88.6091
BS00053520_51	5	40.4186	24853653	2.2e-16	9.02717e-15	0.066951	0.745232	2.53e-84	83.5969	3.11e-88	87.5072	2.46e-89	88.6091
BS00011149_51	5	47.3817	25594755	2.2e-16	9.02717e-15	2.2e-16	3.77542e-14	4.65e-69	68.3325	0.661273	0.179619	0.947301	0.023512
BobWhite_c9843_117	5	47.3817	26101612	2.2e-16	9.02717e-15	2.2e-16	3.77542e-14	4.65e-69	68.3325	0.661273	0.179619	0.947301	0.023512
RFL_Contig1863_250	5	48.3918		2.2e-16	9.02717e-15	2.2e-16	3.77542e-14	9.24e-62	61.0343	0.774687	0.110874	0.993149	0.00298575
BS00065040_51	5	48.8944		2.2e-16	9.02717e-15	2.2e-16	3.77542e-14	4.81e-60	59.3179	0.775088	0.110649	0.993138	0.00299043
Excalibur_c3789_1742	5	49.8994		2.2e-16	9.02717e-15	2.2e-16	3.77542e-14	8.29e-60	59.0814	0.778682	0.10864	0.993209	0.00295943
RAC875_rep_c106596_127	5	49.8994		2.2e-16	9.02717e-15	2.2e-16	3.77542e-14	8.29e-60	59.0814	0.778682	0.10864	0.993209	0.00295943
IACX9408	5	49.8994		2.2e-16	9.02717e-15	2.2e-16	3.77542e-14	8.29e-60	59.0814	0.778682	0.10864	0.993209	0.00295943
BobWhite_c30520_323	5	51.4224		2.2e-16	9.02717e-15	2.2e-16	3.77542e-14	2.3e-48	47.6383	0.803557	0.0949835	0.977432	0.00991329
BS00049914_51	5	51.4224		2.2e-16	9.02717e-15	2.2e-16	3.77542e-14	2.3e-48	47.6383	0.803557	0.0949834	0.977432	0.00991324
Kukri_c74521_181	5	51.4224		2.2e-16	9.02717e-15	2.2e-16	3.77542e-14	2.3e-48	47.6383	0.803557	0.0949832	0.977433	0.00991318
IACX5750	5	51.4224		2.2e-16	9.02717e-15	2.2e-16	3.77542e-14	2.3e-48	47.6383	0.803557	0.0949831	0.977433	0.00991317
BS00023025_51	5	51.4224		2.2e-16	9.02717e-15	2.2e-16	3.77542e-14	2.3e-48	47.6383	0.803557	0.0949832	0.977433	0.00991319
Excalibur_c46590_363	5	51.4225		2.2e-16	9.02717e-15	2.2e-16	3.77542e-14	2.3e-48	47.6383	0.803557	0.0949832	0.977433	0.00991322
CAP11_c585_134	5	51.9249		2.2e-16	9.02717e-15	2.2e-16	3.77542e-14	2.3e-48	47.6383	0.804828	0.0942967	0.974208	0.0113485
RAC875_rep_c106566_197	5	57.7516		2.2e-16	9.02717e-15	0.665108	0.948147	1.17e-44	43.9318	0.812955	0.0899338	0.884355	0.0533733
wsnp_Ku_c2486_4751761	5	57.7516		2.2e-16	9.02717e-15	0.641301	0.947927	1.17e-44	43.9318	0.812955	0.0899337	0.884355	0.0533733
GENE_0592_127	5	60.8453		2.2e-16	9.02717e-15	0.125714	0.814333	8.74e-42	41.0585	0.814651	0.0890285	0.926163	0.0333128
BS00064164_51	5	65.0144		2.2e-16	9.02717e-15	0.177497	0.836805	4e-40	39.3979	0.87567	0.0576595	0.972635	0.0120501
Tdurum_contig29819_61	5	65.5169		2.2e-16	9.02717e-15	0.0664449	0.744348	2.28e-40	39.6421	0.850295	0.0704304	0.949399	0.022551
Kukri_c53810_137	5	66.0194		2.2e-16	9.02717e-15	0.149945	0.832289	1.73e-39	38.762	0.870256	0.0603531	0.964581	0.0156611
RFL_Contig5031_526	5	66.522		2.2e-16	9.02717e-15	0.0948061	0.798386	2.65e-39	38.5768	0.888767	0.0512123	0.97231	0.0121953
IACX8278	5	67.5321		2.2e-16	9.02717e-15	0.0944978	0.798386	7.04e-39	38.1524	0.930176	0.0314348	0.993975	0.00262468
Excalibur_c40567_1893	5	69.5732		2.2e-16	9.02717e-15	0.818679	0.970829	6.2e-38	37.2076	0.944231	0.0249218	0.994938	0.00220403
Tdurum_contig64563_491	5	69.5732		2.2e-16	9.02717e-15	0.671751	0.948147	6.2e-38	37.2076	0.944231	0.0249218	0.994938	0.00220402
Tdurum_contig29563_197	5	70.0757		2.2e-16	9.02717e-15	0.755215	0.95995	1.13e-37	36.9469	0.944239	0.0249181	0.994683	0.00231516
BobWhite_rep_c64649_131	5	72.6404		2.2e-16	9.02717e-15	1.26e-05	0.00089742	2.88e-36	35.5406	0.973967	0.0114556	0.981869	0.00794632
BobWhite_c2988_493	5	72.6404		2.2e-16	9.02717e-15	1.27e-05	0.00089742	2.88e-36	35.5406	0.973967	0.0114556	0.981869	0.00794641
BobWhite_c2988_2161	5	72.6404		2.2e-16	9.02717e-15	1.54e-05	0.00105712	2.88e-36	35.5406	0.973967	0.0114556	0.981869	0.0079465
BobWhite_c2988_421	5	73.1429		2.2e-16	9.02717e-15	1.33e-05	0.000921744	2.81e-36	35.5513	0.975955	0.01057	0.970636	0.0129437
BobWhite_rep_c64429_660	5	73.1429		2.2e-16	9.02717e-15	3.66e-05	0.00242017	2.81e-36	35.5513	0.975955	0.01057	0.970635	0.0129438
Ex_c14755_1390	5	73.1429		2.2e-16	9.02717e-15	1.65e-05	0.00111146	2.81e-36	35.5513	0.975956	0.01057	0.970635	0.0129439
BS00074259_51	5	73.6454		2.2e-16	9.02717e-15	0.405464	0.912933	1.7e-36	35.7696	0.97217	0.0122576	0.954076	0.0204169
TA001874_1495	5	73.6454		2.2e-16	9.02717e-15	1.01e-10	1.48565e-08	1.7e-36	35.7696	0.97217	0.0122577	0.954076	0.0204171
wsnp_Ra_c19083_28215239	5	73.6454		2.2e-16	9.02717e-15	8.87e-06	0.000665954	1.7e-36	35.7696	0.972149	0.0122671	0.954058	0.020425
BS00109268_51	5	74.1479		2.2e-16	9.02717e-15	0.443255	0.92241	1.67e-27	26.7773	0.977644	0.00981914	0.951237	0.0217112
BS00076982_51	5	74.1479		2.2e-16	9.02717e-15	0.482148	0.923754	1.67e-27	26.7773	0.977644	0.00981906	0.951237	0.0217114
wsnp_Ex_rep_c72527_70882805	5	74.6504		2.36e-10	9.20633e-09	2.21e-13	3.38912e-11	1.85e-12	11.7328	0.977503	0.00988192	0.87011	0.0604258
wsnp_Ex_c14711_22789762	5	75.153		2.34e-10	9.19305e-09	1.02e-13	1.63373e-11	1.79e-12	11.7471	0.979188	0.00913375	0.893383	0.0489623
wsnp_Ex_c1962_3697351	5	76.1631		1.11e-10	4.42355e-09	0.00612396	0.274427	6.73e-13	12.172	0.974825	0.0110734	0.922937	0.0348279
wsnp_Ex_c1962_3696626	5	76.1631		1.11e-10	4.42355e-09	0.00485155	0.237802	6.73e-13	12.172	0.974825	0.0110733	0.922937	0.034828
wsnp_Ex_c1962_3696265	5	76.1631		1.11e-10	4.42355e-09	0.0046963	0.232026	6.73e-13	12.172	0.974825	0.0110733	0.922937	0.034828
wsnp_Ra_c265_560747	5	76.1631		1.11e-10	4.42355e-09	0.0063709	0.279955	6.73e-13	12.172	0.974825	0.0110732	0.922937	0.034828
Excalibur_c100910_239	5	77.1732		2.14e-10	8.46737e-09	0.485325	0.923754	1.49e-12	11.8268	0.981221	0.00823295	0.910211	0.0408578
wsnp_Ku_c4962_8872507	5	77.6757		3.31e-10	1.2822e-08	0.333446	0.89409	2.57e-12	11.5901	0.980889	0.00838007	0.894956	0.0481983
BS00064658_51	5	78.1783		6.16e-10	2.36963e-08	0.49033	0.923754	5.53e-12	11.2573	0.980114	0.00872348	0.885442	0.0528397
Tdurum_contig42153_1190	5	78.6808		1.21e-09	4.55964e-08	0.469534	0.923353	1.28e-11	10.8928	0.979434	0.00902463	0.885608	0.0527586
BS00012081_51	5	78.6808		1.21e-09	4.55964e-08	0.00223448	0.126559	1.28e-11	10.8928	0.979434	0.00902462	0.885608	0.0527585
RAC875_c1755_971	5	78.6808		1.21e-09	4.55964e-08	0.482152	0.923754	1.28e-11	10.8928	0.979435	0.00902458	0.885609	0.0527581
BS00055665_51	5	79.1833		3.95e-09	1.45871e-07	0.00377196	0.196904	5.48e-11	10.2612	0.977414	0.0099213	0.882805	0.0541352
Tdurum_contig42153_4175	5	79.1833		3.95e-09	1.45871e-07	0.00368659	0.19556	5.48e-11	10.2612	0.977414	0.00992132	0.882805	0.0541352
wsnp_Ex_c14711_22788586	5	79.1833		3.95e-09	1.45871e-07	1.4e-06	0.00012773	5.48e-11	10.2612	0.977415	0.00992118	0.882806	0.054135
BobWhite_c22412_240	5	79.6858		2.24e-07	7.90335e-06	1.32e-05	0.000921744	7.16e-09	8.14509	0.994159	0.00254434	0.940094	0.0268289
CAP7_c552_86	5	80.696		3.1e-07	1.08684e-05	1.64e-05	0.00111146	1.15e-08	7.9393	0.992766	0.00315292	0.995166	0.00210427
wsnp_Ex_c14711_22788263	5	81.1985		8.98e-08	3.27262e-06	1.7e-06	0.000147626	2.77e-09	8.55752	0.983219	0.00734957	0.996737	0.00141956
BobWhite_c6771_697	5	81.701		1.27e-07	4.59806e-06	1.81e-06	0.000155307	4.12e-09	8.3851	0.982631	0.00760973	0.996617	0.0014715
BS00071995_51	5	82.2035		4.37e-07	1.52246e-05	9.81e-06	0.000721498	1.78e-08	7.74958	0.993801	0.00270046	0.99697	0.00131811
BobWhite_rep_c63363_160	5	82.706		4.8e-08	1.76087e-06	2.52e-06	0.000208772	1.5e-09	8.82391	0.988241	0.0051372	0.994098	0.00257071
Ex_c30524_109	5	83.7111		1.39e-07	4.99985e-06	1.2e-05	0.000864915	4.85e-09	8.31426	0.990081	0.00432934	0.990462	0.0041621
BobWhite_c5072_107	5	85.2186		1.7e-07	6.03652e-06	1.07e-05	0.000779006	6.02e-09	8.2204	0.98812	0.00519023	0.988247	0.00513452
BobWhite_rep_c51499_280	5	85.2186		1.7e-07	6.03652e-06	8.56e-06	0.000649445	6.02e-09	8.2204	0.98812	0.00519026	0.988247	0.00513454
BS00022950_51	5	85.7211		6.64e-07	2.29885e-05	0.0164532	0.437912	2.92e-08	7.53462	0.987684	0.00538183	0.991177	0.00384884
Ku_c41677_924	5	86.2236		1.41e-06	4.70515e-05	0.0388063	0.624781	6.44e-08	7.19111	0.989589	0.00454496	0.98623	0.00602172
Excalibur_c21220_88	5	86.7262		1.2e-06	4.07809e-05	0.0206054	0.485219	5.4e-08	7.26761	0.988132	0.00518487	0.986067	0.00609365
Kukri_c29640_92	5	87.2287		1.43e-06	4.71508e-05	0.452142	0.922943	6.49e-08	7.18776	0.979651	0.00892872	0.980887	0.00838094
BS00022382_51	5	87.2287		1.43e-06	4.71508e-05	0.521725	0.926977	6.49e-08	7.18776	0.979651	0.00892875	0.980887	0.00838097
Excalibur_c20050_748	5	87.7312		1.66e-06	5.19708e-05	0.537601	0.927401	7.66e-08	7.11577	0.984659	0.00671432	0.974644	0.0111541
Kukri_c28478_750	5	87.7312		1.66e-06	5.19708e-05	0.542865	0.928872	7.66e-08	7.11577	0.984659	0.00671429	0.974644	0.0111541
Excalibur_c20050_133	5	87.7312		1.66e-06	5.19708e-05	0.482773	0.923754	7.66e-08	7.11577	0.984659	0.00671416	0.974643	0.0111544
wsnp_Ex_c163_320858	5	88.2337		1.07e-06	3.65874e-05	0.469917	0.923353	5.63e-08	7.24949	0.990987	0.00393206	0.964757	0.0155821
BS00093755_51	5	88.2337		1.07e-06	3.65874e-05	0.458502	0.923353	5.63e-08	7.24949	0.990987	0.00393206	0.964757	0.0155822
GENE_1421_124	5	89.2439		1.29e-06	4.3308e-05	0.449395	0.922943	7.19e-08	7.14327	0.981608	0.0080619	0.934605	0.0293717
Ku_c34562_480	5	89.2439		1.29e-06	4.3308e-05	0.483327	0.923754	7.19e-08	7.14327	0.981608	0.00806175	0.934608	0.0293704
TA002079_5951	5	89.7464		1.67e-06	5.19708e-05	0.0123184	0.386388	9.61e-08	7.01728	0.985734	0.00624009	0.955187	0.0199117
RAC875_c21868_792	5	89.7464		1.67e-06	5.19708e-05	0.0189813	0.465627	9.61e-08	7.01728	0.985734	0.00624014	0.955187	0.0199118
wsnp_Ex_c56027_58308093	5	89.7464		1.67e-06	5.19708e-05	0.0187725	0.464052	9.61e-08	7.01728	0.985734	0.00624015	0.955186	0.0199119
Ex_c12051_875	5	90.2489		1.49e-06	4.79867e-05	0.0215154	0.488732	9.91e-08	7.00393	0.945683	0.0242544	0.962085	0.0167866
RAC875_c17720_570	5	90.2489		1.49e-06	4.79867e-05	0.00624964	0.276366	9.91e-08	7.00393	0.945683	0.0242545	0.962085	0.0167866
BS00041585_51	5	90.2489		1.49e-06	4.79867e-05	0.0218014	0.488732	9.91e-08	7.00393	0.945683	0.0242546	0.962085	0.0167866
BS00041587_51	5	90.2489		1.49e-06	4.79867e-05	0.0152153	0.426634	9.91e-08	7.00393	0.945683	0.0242546	0.962085	0.0167866
TA005292_0114	5	92.29		4.06e-05	0.00125642	0.0182737	0.45574	4.98e-06	5.30277	0.971498	0.0125581	0.933345	0.029958
RAC875_rep_c79427_59	5	94.3311		0.0014515	0.0429969	0.00311546	0.171413	0.000294011	3.53164	0.98911	0.00475526	0.938712	0.0274675
Excalibur_c36070_300	5	94.3311		0.00149121	0.0433079	0.121901	0.814333	0.000303586	3.51772	0.988918	0.00483966	0.938291	0.0276623
IAAV4206	5	94.3311		0.00149327	0.0433079	0.0224024	0.488732	0.000304065	3.51703	0.988919	0.00483933	0.938273	0.0276708
BobWhite_c47608_304	5	94.8336		0.00471916	0.127519	0.147973	0.830091	0.000943346	3.02533	0.933671	0.0298059	0.880427	0.0553067
BobWhite_c41535_52	5	98.4621		0.00147507	0.0432329	0.355859	0.901177	0.000212697	3.67224	0.937939	0.0278254	0.876684	0.0571569
wsnp_Ex_c21092_30220702	5	98.4621		0.00147507	0.0432329	0.275088	0.881642	0.000212697	3.67224	0.937939	0.0278254	0.876684	0.0571569
Kukri_c5497_312	5	98.9646		0.00136043	0.0405159	0.31661	0.892975	0.000192477	3.71562	0.940934	0.0264409	0.882167	0.0544491
BobWhite_c3448_80	5	98.9646		0.00136043	0.0405159	0.429529	0.918806	0.000192477	3.71562	0.940934	0.0264409	0.882167	0.054449
Kukri_c16479_765	5	99.4672		0.00126873	0.0390444	0.30569	0.889013	0.000178609	3.7481	0.940825	0.0264912	0.887059	0.0520473
BS00067962_51	5	100.99		0.00135509	0.0405159	0.270911	0.877583	0.00020738	3.68323	0.93547	0.0289699	0.902661	0.0444754
RAC875_c15229_108	5	100.99		0.00135509	0.0405159	0.491837	0.923754	0.00020738	3.68323	0.93547	0.02897	0.902661	0.0444755
BS00096182_51	5	100.99		0.00135509	0.0405159	0.0640894	0.734429	0.00020738	3.68323	0.93547	0.02897	0.90266	0.0444756
Excalibur_c10376_313	5	100.99		0.0013551	0.0405159	0.374093	0.901177	0.00020738	3.68323	0.93547	0.0289701	0.90266	0.0444757
D_contig48213_103	5	106.258		0.00920585	0.224647	0.733301	0.955706	0.00176848	2.7524	0.808281	0.0924378	0.642112	0.192389
BS00010055_51	5	112.65		0.0366523	0.468896	0.269164	0.876167	0.00886236	2.05245	0.76553	0.116038	0.593245	0.226766
IACX8565	5	112.65		0.0366524	0.468896	0.275012	0.881642	0.00886238	2.05245	0.76553	0.116038	0.593245	0.226766
BS00110490_51	5	116.01		0.0718185	0.631478	0.588709	0.940423	0.0195917	1.70793	0.776827	0.109675	0.595457	0.225149
BS00022422_51	5	116.513		0.0725153	0.634583	0.271093	0.877779	0.0199543	1.69996	0.771626	0.112593	0.600151	0.221739
Kukri_c44_1476	5	116.513		0.072515	0.634583	0.267454	0.875779	0.0199542	1.69997	0.771624	0.112594	0.600152	0.221739
JD_c11869_1297	5	117.523		0.118947	0.675931	0.401277	0.912143	0.0384085	1.41557	0.760566	0.118863	0.62939	0.20108
BS00030496_51	5	117.523		0.118947	0.675931	0.39427	0.909652	0.0384085	1.41557	0.760566	0.118863	0.62939	0.20108
Tdurum_contig47202_1699	5	117.523		0.118947	0.675931	0.424585	0.917645	0.0384085	1.41557	0.760566	0.118863	0.62939	0.20108
Tdurum_contig30526_300	5	118.025		0.119134	0.675931	0.439861	0.922091	0.038054	1.4196	0.760029	0.11917	0.629085	0.201291
TA005991_0753	5	119.03		0.112883	0.675931	0.430766	0.918806	0.0385462	1.41402	0.728648	0.137482	0.622997	0.205514
Excalibur_rep_c68899_1400	5	119.533		0.108241	0.675931	0.723489	0.954536	0.0375118	1.42583	0.726175	0.138959	0.622478	0.205876
IACX2045	5	119.533		0.108242	0.675931	0.388628	0.907862	0.0375119	1.42583	0.726176	0.138958	0.622479	0.205875
Tdurum_contig30989_79	5	120.035		0.121886	0.675931	0.897482	0.976283	0.0423025	1.37363	0.786263	0.104432	0.711105	0.148066
RAC875_c19409_300	5	121.046		0.125008	0.675931	0.692277	0.949385	0.0432758	1.36376	0.747695	0.126275	0.737953	0.131972
Excalibur_c21509_74	5	121.046		0.125008	0.675931	0.587512	0.940369	0.0432758	1.36375	0.747695	0.126275	0.737953	0.131972
IACX6239	5	121.548		0.13504	0.675931	0.751249	0.958776	0.0432424	1.36409	0.840952	0.0752288	0.788404	0.103251
BobWhite_c30622_180	5	122.051		0.140838	0.675931	0.612386	0.946241	0.0451641	1.34521	0.845408	0.0729336	0.800316	0.0967387
JD_c11869_1300	5	122.051		0.140838	0.675931	0.750814	0.958776	0.0451641	1.34521	0.845408	0.0729336	0.800316	0.0967386
Tdurum_contig45350_605	5	122.051		0.140838	0.675931	0.593464	0.94063	0.0451642	1.34521	0.845408	0.0729335	0.800316	0.0967385
Tdurum_contig62458_179	5	122.051		0.140838	0.675931	0.735582	0.955706	0.0451641	1.34521	0.845408	0.0729335	0.800316	0.0967384
BS00030497_51	5	122.553		0.138279	0.675931	0.599869	0.941968	0.0439451	1.35709	0.851539	0.0697953	0.83791	0.0768024
GENE_1741_103	5	123.056		0.139837	0.675931	0.610497	0.946241	0.0458938	1.33825	0.855647	0.0677054	0.846847	0.0721948
BS00022966_51	5	123.558		0.148386	0.680982	0.62428	0.946701	0.0489107	1.3106	0.863187	0.0638953	0.82993	0.0809583
BS00067337_51	5	124.061		0.155807	0.68649	0.534943	0.927401	0.0495597	1.30487	0.910162	0.0408815	0.918103	0.0371087
TA006136_0595	5	124.563		0.156485	0.686534	0.408554	0.913062	0.0491354	1.30861	0.912374	0.0398272	0.921399	0.0355521
CAP7_c1018_75	5	124.563		0.156484	0.686534	0.514854	0.926977	0.0491353	1.30861	0.912373	0.0398276	0.921394	0.0355546
IAAV666	5	125.066		0.141994	0.675931	0.386905	0.907862	0.0433164	1.36335	0.895589	0.0478912	0.870004	0.0604789
BS00009540_51	5	125.066		0.141993	0.675931	0.928578	0.976909	0.0433163	1.36335	0.895589	0.0478913	0.870004	0.060479
Excalibur_c41536_808	5	126.076		0.141983	0.675931	0.821979	0.970829	0.0455001	1.34199	0.877018	0.0569913	0.868207	0.0613766
RFL_Contig5257_137	5	126.578		0.11448	0.675931	0.507449	0.926977	0.0372397	1.42899	0.848649	0.0712717	0.816475	0.0880571
wsnp_Ex_c30447_39360584	5	127.081		0.126682	0.675931	0.726128	0.95518	0.0393084	1.40551	0.900654	0.0454418	0.938938	0.027363
Excalibur_c26042_260	5	127.583		0.123688	0.675931	0.762229	0.95995	0.0374506	1.42654	0.90409	0.0437882	0.943271	0.0253637
Kukri_c36756_316	5	127.583		0.123688	0.675931	0.81497	0.969869	0.0374507	1.42654	0.904091	0.0437881	0.943271	0.0253635
JD_c2280_91	5	129.625		0.0909567	0.667345	0.955923	0.97697	0.0215224	1.66711	0.926955	0.0329413	0.978044	0.00964143
IAAV539	5	130.127		0.0953032	0.673376	0.998717	0.978347	0.0233917	1.63094	0.939536	0.0270866	0.982816	0.00752793
BobWhite_c662_148	5	130.127		0.095304	0.673376	0.989125	0.977707	0.023392	1.63093	0.939536	0.0270865	0.982816	0.00752789
Excalibur_c6111_411	5	136.519		0.175237	0.70808	0.923557	0.976909	0.0684577	1.16458	0.926706	0.0330582	0.978457	0.00945841
BS00110442_51	5	137.021		0.178969	0.70808	0.511059	0.926977	0.071064	1.14835	0.928036	0.0324354	0.979094	0.00917544
Tdurum_contig59780_988	5	137.021		0.17897	0.70808	0.942131	0.976909	0.0710641	1.14835	0.928036	0.0324353	0.979094	0.00917539
Excalibur_rep_c102397_253	5	139.062		0.321438	0.70808	0.749159	0.958263	0.144702	0.839525	0.966246	0.0149125	0.998484	0.000658728
Excalibur_c23185_155	5	139.062		0.321439	0.70808	0.699261	0.949385	0.144702	0.839525	0.966246	0.0149125	0.998484	0.000658726
Excalibur_c6876_560	5	139.062		0.321439	0.70808	0.729016	0.955706	0.144702	0.839525	0.966246	0.0149124	0.998484	0.000658724
BS00059315_51	5	139.062		0.32144	0.70808	0.667796	0.948147	0.144702	0.839525	0.966246	0.0149124	0.998484	0.000658719
RAC875_c14420_665	5	139.063		0.321448	0.70808	0.83258	0.970829	0.144703	0.839524	0.966247	0.0149118	0.998485	0.000658664
IAAV2784	5	139.063		0.321448	0.70808	0.827075	0.970829	0.144703	0.839524	0.966247	0.0149117	0.998485	0.000658659
Excalibur_c6876_523	5	139.063		0.32146	0.70808	0.725571	0.95518	0.144705	0.839517	0.966248	0.0149112	0.998485	0.000658589
Excalibur_c16798_244	5	141.088		0.359612	0.70808	0.332167	0.89409	0.134375	0.87168	0.974611	0.0111688	0.999309	0.000300331
BS00081406_51	5	141.59		0.370711	0.70808	0.351909	0.900127	0.140392	0.852656	0.975849	0.0106174	0.999443	0.000241844
BS00088575_51	5	142.6		0.357046	0.70808	0.473511	0.92356	0.158386	0.800283	0.969894	0.0132758	0.996108	0.00169361
RAC875_c2600_188	5	142.601		0.357046	0.70808	0.620551	0.946701	0.158388	0.800279	0.969894	0.0132757	0.996108	0.0016936
Excalibur_c40229_76	5	144.123		0.30312	0.70808	0.802775	0.967642	0.133119	0.875761	0.97712	0.010052	0.99831	0.000734694
Ra_c5609_231	5	145.646		0.465242	0.70808	0.452987	0.923261	0.231442	0.635558	0.979677	0.00891717	0.999159	0.000365511
JD_c767_567	5	145.646		0.465241	0.70808	0.497813	0.923786	0.231442	0.635558	0.979677	0.00891715	0.999159	0.000365511
BS00031143_51	5	146.657		0.537911	0.70808	0.70506	0.949385	0.301473	0.520751	0.983653	0.00715815	0.999344	0.000284826
TA002513_0775	5	147.159		0.523583	0.70808	0.672705	0.948147	0.290141	0.537391	0.986329	0.0059782	0.999361	0.00027764
IAAV6994	5	147.662		0.530957	0.70808	0.699136	0.949385	0.290786	0.536426	0.983354	0.00728996	0.999104	0.000389263
BS00066905_51	5	149.677		0.454218	0.70808	0.477255	0.923754	0.244539	0.611651	0.97941	0.00903552	0.989779	0.00446165
BobWhite_c22503_605	5	150.179		0.367179	0.70808	0.345799	0.897668	0.1956	0.708631	0.94622	0.0240078	0.915523	0.0383309
RAC875_c4430_2213	5	150.179		0.36718	0.70808	0.373444	0.901177	0.1956	0.708631	0.946221	0.0240076	0.915523	0.0383307
BS00065993_51	5	150.179		0.36718	0.70808	0.216805	0.862551	0.1956	0.708631	0.946221	0.0240075	0.915523	0.0383307
IACX6411	5	150.179		0.364531	0.70808	0.340722	0.896998	0.192846	0.714788	0.945295	0.0244325	0.915729	0.0382332
Excalibur_c12004_73	5	150.179		0.364239	0.70808	0.38915	0.907862	0.192425	0.715739	0.945276	0.0244412	0.915972	0.0381176
BS00083078_51	5	150.682		0.32559	0.70808	0.248479	0.872777	0.170084	0.769337	0.886873	0.0521387	0.805204	0.094094
BS00022969_51	5	151.184		0.348137	0.70808	0.264024	0.874141	0.18168	0.740694	0.890831	0.0502048	0.811916	0.0904886
Kukri_c46621_143	5	151.687		0.355096	0.70808	0.262953	0.874141	0.178523	0.748305	0.860306	0.065347	0.805229	0.0940804
BobWhite_rep_c51373_453	5	151.687		0.355096	0.70808	0.231641	0.86818	0.178523	0.748305	0.860306	0.0653469	0.805229	0.0940804
wsnp_Ku_c4042_7375890	5	152.189		0.407812	0.70808	0.304936	0.889013	0.206977	0.684077	0.868907	0.0610268	0.830707	0.0805519
JD_c14855_506	5	152.692		0.393754	0.70808	0.281156	0.882605	0.19672	0.706151	0.873687	0.058644	0.800145	0.0968311
TA001821_0411	5	153.194		0.44915	0.70808	0.308271	0.889653	0.228305	0.641484	0.882667	0.0542031	0.830693	0.0805594
wsnp_JG_c609_370792	5	153.697		0.483381	0.70808	0.446211	0.922943	0.232422	0.633723	0.930066	0.0314861	0.863635	0.0636698
BS00068042_51	5	153.697		0.483381	0.70808	0.464369	0.923353	0.232422	0.633723	0.930066	0.0314861	0.863635	0.0636698
BS00067975_51	5	153.697		0.483381	0.70808	0.552088	0.930632	0.232422	0.633723	0.930066	0.0314861	0.863635	0.0636697
BS00110485_51	5	154.199		0.461625	0.70808	0.427643	0.918806	0.21867	0.660211	0.932388	0.0304034	0.864857	0.0630559
Excalibur_c29769_81	5	154.702		0.475348	0.70808	0.700237	0.949385	0.224332	0.64911	0.945766	0.0242162	0.914657	0.0387417
Tdurum_contig68806_537	5	154.702		0.475348	0.70808	0.449352	0.922943	0.224331	0.64911	0.945766	0.0242162	0.914657	0.0387418
Excalibur_c43482_141	5	154.702		0.475348	0.70808	0.481881	0.923754	0.224331	0.64911	0.945766	0.0242162	0.914657	0.0387418
BS00021675_51	5	154.702		0.475347	0.70808	0.467842	0.923353	0.224331	0.64911	0.945766	0.0242162	0.914657	0.0387418
BobWhite_c40418_289	5	154.702		0.475347	0.70808	0.460508	0.923353	0.22433	0.649112	0.945767	0.024216	0.914656	0.0387423
RAC875_c76533_442	5	155.204		0.479188	0.70808	0.486415	0.923754	0.227316	0.643371	0.952938	0.0209352	0.915235	0.0384676
Excalibur_c721_484	5	156.727		0.533074	0.70808	0.637525	0.947041	0.262077	0.581572	0.980951	0.00835267	0.976741	0.0102205
BS00102480_51	5	157.732		0.519972	0.70808	0.703315	0.949385	0.255246	0.593042	0.988139	0.00518184	0.985667	0.00626957
Excalibur_c11863_289	5	158.235		0.526219	0.70808	0.701623	0.949385	0.261346	0.582784	0.99006	0.00433856	0.987769	0.00534462
Kukri_c36783_91	5	158.235		0.526219	0.70808	0.696153	0.949385	0.261346	0.582784	0.99006	0.00433854	0.987769	0.0053446
RAC875_c14420_100	5	158.737		0.534088	0.70808	0.72333	0.954536	0.288417	0.53998	0.99188	0.00354095	0.990146	0.00430081
wsnp_Ex_c3044_5620102	5	160.779		0.481899	0.70808	0.480843	0.923754	0.251821	0.598908	0.994595	0.00235392	0.992094	0.00344732
RAC875_c32503_134	5	161.281		0.50672	0.70808	0.365858	0.901177	0.27221	0.565096	0.995779	0.00183685	0.993371	0.00288844
BS00040959_51	5	161.784		0.461917	0.70808	0.506759	0.926977	0.233984	0.630814	0.995709	0.00186763	0.994984	0.00218386
wsnp_CAP11_rep_c9018_3888047	5	161.784		0.461917	0.70808	0.510724	0.926977	0.233984	0.630814	0.995709	0.00186763	0.994984	0.00218386
RAC875_c7827_218	5	162.286		0.439473	0.70808	0.531311	0.927401	0.218558	0.660433	0.996267	0.00162434	0.995566	0.00192984
Excalibur_c23723_141	5	162.286		0.439473	0.70808	0.551853	0.930632	0.218558	0.660433	0.996267	0.00162434	0.995566	0.00192983
BS00031814_51	5	163.291		0.400621	0.70808	0.18311	0.838634	0.18432	0.734428	0.999475	0.000228178	0.98603	0.00610991
Kukri_c53629_239	5	163.794		0.397439	0.70808	0.250269	0.872777	0.195426	0.709018	0.998913	0.000472144	0.983376	0.00728051
BS00073426_51	5	164.804		0.553795	0.70808	0.361151	0.901177	0.316694	0.49936	0.982078	0.00785415	0.998385	0.000701893
wsnp_BE399688B_Ta_2_1	5	165.306		0.650897	0.70808	0.39098	0.908251	0.397979	0.40014	0.982083	0.00785166	0.999061	0.000408024
BS00092275_51	5	165.809		0.643534	0.70808	0.342354	0.896998	0.400631	0.397255	0.982386	0.00771802	0.998998	0.000435309
Excalibur_c45094_602	5	165.809		0.643534	0.70808	0.697406	0.949385	0.400631	0.397255	0.982385	0.00771807	0.998998	0.000435314
BobWhite_c948_52	5	167.332		0.495791	0.70808	0.310213	0.889653	0.276064	0.558991	0.992709	0.00317809	0.864386	0.0632922
Ex_c101393_1898	5	167.332		0.495791	0.70808	0.313859	0.892331	0.276064	0.558991	0.992709	0.00317815	0.864388	0.0632911
CAP12_rep_c4483_301	5	167.834		0.503862	0.70808	0.330834	0.89409	0.282862	0.548426	0.991644	0.00364429	0.874192	0.0583931
BS00037345_51	5	168.844		0.524214	0.70808	0.309708	0.889653	0.304743	0.516066	0.982235	0.00778464	0.816977	0.0877903
BS00066119_51	5	168.844		0.524215	0.70808	0.434798	0.920943	0.304744	0.516065	0.982235	0.00778468	0.816976	0.0877906
RAC875_c63545_85	5	169.855		0.550868	0.70808	0.265846	0.874141	0.302218	0.519679	0.983395	0.00727198	0.742519	0.129293
Tdurum_contig19413_656	5	170.357		0.575961	0.70808	0.284283	0.882605	0.321836	0.492366	0.976385	0.0103787	0.70746	0.150298
TA004261_0545	5	170.86		0.63636	0.70808	0.297168	0.889013	0.358886	0.445043	0.990548	0.00412455	0.922071	0.0352359
Excalibur_c19344_137	5	170.86		0.639134	0.70808	0.543073	0.928872	0.360461	0.443142	0.989586	0.00454626	0.942041	0.0259302
wsnp_Ex_c45094_50985067	5	170.86		0.636477	0.70808	0.560017	0.93519	0.357047	0.447274	0.988598	0.00498011	0.95216	0.0212902
GENE_1389_396	5	171.362		0.569908	0.70808	0.581018	0.940263	0.28511	0.544988	0.946236	0.0240005	0.956159	0.0194697
TA005606_1282	5	171.362		0.569909	0.70808	0.417661	0.915371	0.285112	0.544985	0.946234	0.0240016	0.956155	0.0194717
BobWhite_c892_73	5	171.865		0.582876	0.70808	0.45473	0.923353	0.294068	0.531553	0.943664	0.0251825	0.953696	0.02059
Ra_c23048_474	5	172.367		0.666575	0.70808	0.616291	0.946241	0.388774	0.410303	0.948017	0.0231837	0.95878	0.018281
[truncated: 5,368 more rows]

## Sheet: Supplementary Table 1 Legend
Supplementary Table 1. Results of genetic analyses for ToxB sensitivity in the 'NIAB Elite MAGIC' population for al markers using all four mapping approaches: single marker analysis (SMA), identity by descent (IBD), interval mapping (IM), and composite interval mapping using 5 or 10 covariates (CIM-cov5 and CIM-cov10). pv = p-vlaue, qv = q-value.
