# Supplementary material for: Genetic analysis of wheat sensitivity to the ToxB fungal effector from Pyrenophora tritici-repentis, the causal agent of tan spot
Source: Theor Appl Genet. 2020 Jan 8;133(3):935–50. doi: 10.1007/s00122-019-03517-8 (PMC7021774; doi:10.1007/s00122-019-03517-8)
Supplement: Supplementary file 4 — Supplementary file4 (XLSX 54 kb) [file 122_2019_3517_MOESM4_ESM.xlsx]

## Sheet: Supplementary Table 2 Legend
Supplementary Table 2. ToxB sensitivity scores in the association mapping panel (n=480), along with the most significant SNPs identified at the Tsc2 locus. The wheat RefSeq v1.1 gene models from which the SNPs originate are indicated. Tsc2 region haplotypes, as defined in Supplementary Table 4, are also indicated. SGH = seasonal growth habit (S = spring, W = winter). NA = missing data. Year = con…

## Sheet: Supplementary Table 2
						TraesCS2B02G045700	TraesCS2B02G046400	TraesCS2B02G046400	TraesCS2B02G048500	TraesCS2B02G048500	TraesCS2B02G048500	TraesCS2B02G048500	TraesCS2B02G048500	TraesCS2B02G048500	TraesCS2B02G048700	TraesCS2B02G051000	TraesCS2B02G054400
	Variety	SGH	Year	Year source†	ToxB (mean)	Kukri_rep_c102899_426	Kukri_c148_1512	Kukri_c148_1346	BS00072620_51	BS00075303_51	BS00070050_51	BS00072619_51b	BS00072619_51a	BS00070051_51	GENE_1343_556	Kukri_c63748_1453	CAP8_c5108_139	Tsc2 haplotype
1	S0017_MARIS_ENSIGN	S	1968	year genbank cz	0	0	2	0	0	2	0	0	0	0	0	0	2	1.1
2	S0053_MARIS_BUTLER	S	1972	year genbank cz	0	0	2	0	0	2	0	0	0	0	0	0	2	1.1
3	S0117_MARIS_HALBERD	S	1972	year genbank cz	0	0	2	0	0	2	0	0	0	0	0	0	2	1.1
4	S0185_SICCO	S	1973	year genbank cz	0	0	2	0	0	2	0	0	0	0	0	0	2	1.1
5	S0248_HIGHBURY	S	1968	year genbank cz	0	0	2	0	0	2	0	0	0	0	0	0	2	1.1
6	S0249_AINTREE	S	1981	year genbank cz	0	0	2	0	0	2	0	0	0	0	0	0	2	1.1
7	S0337_SANDOWN	S	1980	year genbank cz	0	0	2	0	0	2	0	0	0	0	0	0	2	1.1
8	S0406_NEWMARKET	S	NA	year genbank cz	0	0	2	0	0	2	0	0	0	0	0	0	2	1.1
9	S0455_HAYDOCK	S	NA	year genbank cz	0	0	2	0	0	2	0	0	0	0	0	0	2	1.1
10	S0494_SOLITAIRE	S	1985	year genbank cz	0	0	2	0	0	2	0	0	0	0	0	0	2	1.1
11	S0497_JERICO	S	1983	listed uk	0	0	2	0	0	2	0	0	0	0	0	0	2	1.1
12	S0547_WEMBLEY	S	1984	listed uk	0	0	2	0	0	2	0	0	0	0	0	0	2	1.1
13	S0920_SHIRAZ	S	1994	listed uk	0	0	2	0	0	2	0	0	0	0	0	0	2	1.1
14	S1591_AC_BARRIE	S	2003	listed uk	0	NA	2	0	0	2	0	0	0	0	0	0	2	1.1
15	U100100_ANGLIA	W1	1987	year genbank cz	0	0	2	0	0	2	0	0	0	0	0	0	2	1.1
16	U100136_ARINA	W3	1981	year genbank cz	0	0	2	0	0	2	0	0	0	0	0	0	2	1.1
17	U100273_CAPELLE_DESPREZ	W	1946	year genbank cz	0	0	2	0	0	2	0	0	0	0	0	0	2	1.1
18	U100460_ETOILE_DE_CHOISY	W1,2	1950	year genbank cz	0	0	2	0	0	2	0	0	0	0	0	0	2	1.1
19	U100546_GARNET	S1	1926	year genbank cz	0	0	2	0	0	2	0	0	0	0	0	0	2	1.1
20	U100578_GREIF	W1,2	1989	year genbank cz	0	0	2	0	0	2	0	0	0	0	0	0	2	1.1
21	U100825_MONOPOL	W1,2,3	1975	year genbank cz	0	0	2	0	0	2	0	0	0	0	0	0	2	1.1
22	U100874_OKAPI	W3	1978	year genbank cz	0	0	2	0	0	2	0	0	0	0	0	0	2	1.1
23	U101082_SELKIRK	S1	1953	year genbank cz	0	0	2	0	0	2	0	0	0	0	0	2	0	1.2
24	U101237_VIKING	W1,2,3	1956	year genbank cz	0	0	2	0	0	2	0	0	0	0	0	0	2	1.1
25	U101246_VUKA	W1,2,3	1975	year genbank cz	0	0	2	0	0	2	0	0	0	0	0	0	2	1.1
26	U101415_IBIS	W3	1962	year genbank cz	0	0	2	0	0	2	0	0	0	0	0	0	2	1.1
27	U112030_TAMBOR	W1	1995	year genbank cz	0	0	2	0	0	2	0	2	2	0	0	0	2	1.3
28	U112495_ISENGRAIN	W3	1997	year genbank cz	0	0	2	0	0	2	0	0	0	0	0	0	2	1.1
29	U112544_AMAROK	W3	NA	year genbank cz	0	0	2	0	0	2	0	0	0	0	0	0	2	1.1
30	U112943_LORRAINE	W1	1998	year genbank cz	0	0	2	0	0	2	0	0	0	0	0	0	2	1.1
31	U113096_BOSTON	W1	NA	NA	0	0	2	0	0	2	0	0	0	0	0	0	2	1.1
32	U9001_BERSEE	W1,2,3	1936	year genbank cz	0	0	2	0	0	2	0	0	0	0	0	0	2	1.1
33	U9002_BILBO	W1	1972	year genbank cz	0	0	2	0	0	2	0	0	0	0	0	0	2	1.1
34	U9003_CARSTENS_V	W3	1921	year genbank cz	0	0	2	0	0	2	0	0	0	0	0	0	2	1.1
35	U9004_CARSTENS_VIII	W1	1952	year genbank cz	0	0	2	0	0	2	0	NA	NA	0	0	0	2	1.1
36	U9005_CLEO	W1,3	1961	year genbank cz	0	0	2	0	0	2	0	0	0	0	0	0	2	1.1
37	U9006_DW929620_511	U	NA	NA	0	0	2	0	0	2	0	0	0	0	0	0	0	1.4
38	U9008_ELYSEE	S1	1968	year genbank cz	0	0	2	0	0	2	0	0	0	0	0	0	2	1.1
39	U9010_HEINES_110	W1,2	1969	year genbank cz	0	0	2	0	0	2	0	0	0	0	0	0	2	1.1
40	U9011_HEINES_PEKO	S1	1946	year genbank cz	0	0	2	0	0	2	0	0	0	0	0	0	2	1.1
41	U9012_HOLDFAST	W1,2,3	1936	year genbank cz	0	0	2	0	0	2	0	0	0	0	0	0	2	1.1
42	U9013_HYBRID_46	W1,3	1936	year genbank cz	0	0	2	0	0	2	0	0	0	0	0	0	2	1.1
43	U9014_HYBRIDE_DU_JONCQUOIS	W1	1933	year genbank cz	0	0	2	0	0	2	0	0	0	0	0	0	2	1.1
44	U9015_JUFY_I	S1	1954	year genbank cz	0	0	2	0	0	2	0	0	0	0	0	0	2	1.1
45	U9016_KOGA_1	S1,3	NA	NA	0	0	2	0	0	2	0	0	0	0	0	0	2	1.1
46	U9017_KOGA_II	S1	NA	NA	0	0	2	0	0	2	0	0	0	0	0	0	2	1.1
47	U9018_KRANICH	W1,2	1969	year genbank cz	0	0	2	0	0	2	0	0	0	0	0	0	2	1.1
48	U9019_KRONJUWEL	W1,2	1981	year genbank cz	0	0	2	0	0	2	0	0	0	0	0	0	2	1.1
49	U9020_MARNE_DESPREZ	W1,2	1954	year genbank cz	0	0	2	0	0	2	0	0	0	0	0	0	2	1.1
50	U9021_MINISTER	W1,2	1947	year genbank cz	0	0	2	0	0	2	0	0	0	0	0	0	2	1.1
51	U9022_NORD_DESPREZ	W1,3	1945	year genbank cz	0	0	2	0	0	2	0	0	0	0	0	0	2	1.1
52	U9023_NSL_92_5719	U	NA	NA	0	0	2	0	0	2	0	0	0	0	0	0	2	1.1
53	U9024_NSL_93_5372	U	NA	NA	0	0	2	0	0	2	0	0	0	0	0	0	2	1.1
54	U9025_NSL_94_5130	U	NA	NA	0	0	2	0	0	2	0	0	0	0	0	0	2	1.1
55	U9026_NSL_94_6897	U	NA	NA	0	0	2	0	0	2	0	0	0	0	0	0	2	1.1
56	U9027_NSL_WW13	U	NA	NA	0	0	2	0	0	2	0	0	0	0	0	0	2	1.1
57	U9028_OBELISK	W3	1985	year genbank cz	0	0	2	0	0	2	0	0	0	0	0	0	2	1.1
58	U9029_POROS	W2	1966	year genbank cz	0	0	2	0	0	2	0	0	0	0	0	0	2	1.1
59	U9030_PROFESSEUR_DELOS	W1,2	1937	year genbank cz	0	0	2	0	0	2	0	0	0	0	0	0	2	1.1
60	U9031_PROFESSEUR_MARCHAL	W1,2,3	1957	year genbank cz	0	0	2	0	0	2	0	0	0	0	0	0	2	1.1
61	U9032_RIEBESEL_57/41	W1	NA	NA	0	0	2	0	0	2	0	0	0	0	0	0	2	1.1
62	U9033_STELLA	W1	1957	year genbank cz	0	0	2	0	0	2	0	0	0	0	0	0	2	1.1
63	U9034_TADEPI	W1,3	1949	year genbank cz	0	0	2	0	0	2	0	0	0	0	0	0	2	1.1
64	U9035_TADORNA	W2,3	1966	year genbank cz	0	0	2	0	0	2	0	0	0	0	0	0	2	1.1
65	U9038_VILMORIN_23	W1,2	1923	year genbank cz	0	0	2	0	0	2	0	0	0	0	0	0	2	1.1
66	U9039_VILMORIN_27	W3	1928	year genbank cz	0	0	2	0	0	2	0	0	0	0	0	0	2	1.1
67	U9040_VILMORIN_29	W1,2	1929	year genbank cz	0	0	2	0	0	2	0	0	0	0	0	0	2	1.1
68	U9042_WH929623_5	U	NA	NA	0	0	2	0	0	2	0	0	0	0	0	0	2	1.1
69	U9043_YEOMAN	W3	1916	year genbank cz	0	0	2	0	0	2	0	0	0	0	0	0	2	1.1
70	W0004_BOUQUET	W	1965	1st year trial uk	0	0	2	0	0	2	0	0	0	0	0	0	2	1.1
71	W0010_MILDRESS	W	1964	1st year trial uk	0	0	2	0	0	2	0	0	0	0	0	0	2	1.1
72	W0018_MARIS_RANGER	W	1966	1st year trial uk	0	0	2	0	0	2	0	0	0	0	0	0	2	1.1
73	W0023_TOMMY	W	1967	1st year trial uk	0	0	2	0	0	2	0	0	0	0	0	0	2	1.1
74	W0039_MARIS_SETTLER	W	1967	1st year trial uk	0	0	2	0	0	2	0	0	0	0	0	0	2	1.1
75	W0041_MARIS_BEACON	W	1967	1st year trial uk	0	0	2	0	0	2	0	0	0	0	0	0	2	1.1
76	W0042_MARIS_NIMROD	W	1968	1st year trial uk	0	0	2	0	0	2	0	0	0	0	0	0	2	1.1
77	W0043_MARIS_ENVOY	W	1974	year genbank cz	0	0	2	0	0	2	0	0	0	0	0	0	2	1.1
78	W0063_BENNO	W	1969	1st year trial uk	0	0	2	0	0	2	0	0	0	0	0	0	2	1.1
79	W0065_MARIS_PLOUGHMAN	W	1972	year genbank cz	0	0	2	0	0	2	0	0	0	0	0	0	2	1.1
80	W0066_MARIS_HUNTSMAN	W	1969	1st year trial uk	0	0	2	0	0	2	0	0	0	0	0	0	2	1.1
81	W0067_MARIS_TEMPLAR	W	1969	1st year trial uk	0	0	2	0	0	2	0	0	0	0	0	0	2	1.1
82	W0103_MARIS_FREEMAN	W	1970	1st year trial uk	0	0	2	0	0	2	0	0	0	0	0	0	2	1.1
83	W0105_MARIS_MARKSMAN	W	1975	1st year trial uk	0	0	2	0	0	2	0	0	0	0	0	0	2	1.1
84	W0109_MEGA	W	1970	1st year trial uk	0	0	2	0	0	2	0	0	0	0	0	0	2	1.1
85	W0110_CARIBO	W	1968	year genbank cz	0	0	2	0	0	2	0	0	0	0	0	0	2	1.1
86	W0111_ATOU	W	1970	1st year trial uk	0	0	2	0	0	2	0	0	0	0	0	0	2	1.1
87	W0133_TALENT	W	1973	year genbank cz	0	0	2	0	0	2	0	0	0	0	0	0	2	1.1
88	W0134_CLEMENT	W	1971	1st year trial uk	0	0	2	0	0	2	0	0	0	0	0	0	2	1.1
89	W0169_ALCEDO	W	1974	year genbank cz	0	0	2	0	0	2	0	0	0	0	0	0	2	1.1
90	W0171_HARDI	W	1969	year genbank cz	0	0	2	0	0	2	0	0	0	0	0	0	2	1.1
91	W0173_FLANDERS	W	1973	1st year trial uk	0	0	2	0	0	2	0	0	0	0	0	0	2	1.1
92	W0178_KINSMAN	W	1973	1st year trial uk	0	0	2	0	0	2	0	0	0	0	0	0	2	1.1
93	W0179_HOBBIT	W	1973	1st year trial uk	0	0	2	0	0	2	0	0	0	0	0	0	2	1.1
94	W0196_SPORTSMAN	W	1974	1st year trial uk	0	0	2	0	0	2	0	0	0	0	0	0	2	1.1
95	W0201_ARMADA	W	1974	1st year trial uk	0	0	2	0	0	2	0	0	0	0	0	0	2	1.1
96	W0205_KADOR	W	1974	1st year trial uk	0	0	2	0	0	2	0	0	0	0	0	0	2	1.1
97	W0230_HUSTLER	W	1975	1st year trial uk	0	0	2	0	0	2	0	0	0	0	0	0	2	1.1
98	W0231_BRIGAND	W	1975	1st year trial uk	0	0	2	0	0	2	0	0	0	0	0	0	2	1.1
99	W0233_MARDLER	W	1975	1st year trial uk	0	0	2	0	0	2	0	0	0	0	0	0	2	1.1
100	W0235_ARGENT	W	1979	year genbank cz	0	0	2	0	0	2	0	0	0	0	0	0	2	1.1
101	W0243_AQUILA	W	1975	1st year trial uk	0	0	2	0	0	2	0	0	0	0	0	0	2	1.1
102	W0260_ANVIL	W	1982	year genbank cz	0	0	2	0	0	2	0	0	0	0	0	0	2	1.1
103	W0265_COPAIN	W	1976	1st year trial uk	0	0	2	0	0	2	0	0	0	0	0	0	2	1.1
104	W0270_WIZARD	W	1983	year genbank cz	0	0	2	0	0	2	0	0	0	0	0	0	2	1.1
105	W0271_IONA	W	1976	1st year trial uk	0	0	2	0	0	2	0	0	0	0	0	0	2	1.1
106	W0272_SENTRY	W	1976	1st year trial uk	0	0	2	0	0	2	0	0	0	0	0	0	2	1.1
107	W0273_VILLEIN	W	NA	NA	0	0	2	0	0	2	0	0	0	0	0	0	2	1.1
108	W0274_BOUNTY	W	1976	1st year trial uk	0	0	2	0	0	2	0	0	0	0	0	0	2	1.1
109	W0276_VIRTUE	W	1976	1st year trial uk	0	0	2	0	0	2	0	0	0	0	0	0	2	1.1
110	W0286_HERALD	W	NA	NA	0	0	2	0	0	2	0	0	0	0	0	0	2	1.1
111	W0287_AVALON	W	1979	1st year trial uk	0	0	2	0	0	2	0	0	0	0	0	0	2	1.1
112	W0288_MAESTRO	W	1976	year genbank cz	0	0	2	0	0	2	0	0	0	0	0	0	2	1.1
113	W0289_SHIRE	W	1979	year genbank cz	0	0	2	0	0	2	0	0	0	0	0	0	2	1.1
114	W0291_HEDGEHOG	W	NA	NA	0	0	2	0	0	2	0	0	0	0	0	0	2	1.1
115	W0296_GRANTA	W	1980	year genbank cz	0	0	2	0	0	2	0	0	0	0	0	0	2	1.1
116	W0311_ABELE	W	1978	1st year trial uk	0	0	2	0	0	2	0	0	0	0	0	0	2	1.1
117	W0317_CHAMPLEIN	W	1959	1st year trial uk	0	0	2	0	0	2	0	0	0	0	0	0	2	1.1
118	W0319_MARIS_WIDGEON	W	1960	1st year trial uk	0	0	2	0	0	2	0	0	0	0	0	0	2	1.1
119	W0321_NORMAN	W	1979	1st year trial uk	0	0	2	0	0	2	0	0	0	0	0	0	2	1.1
120	W0323_FLAMBEAU	W	NA	NA	0	0	2	0	0	2	0	0	0	0	0	0	2	1.1
121	W0325_RAPIER	W	1978	1st year trial uk	0	0	2	0	0	2	0	0	0	0	0	0	2	1.1
122	W0364_LONGBOW	W	1979	1st year trial uk	0	0	2	0	0	2	0	0	0	0	0	0	2	1.1
123	W0389_STETSON	W	1980	1st year trial uk	0	0	2	0	0	2	0	0	0	0	0	0	2	1.1
124	W0423_HAMMER	W	1981	1st year trial uk	0	0	2	0	0	2	0	0	0	0	0	0	2	1.1
125	W0438_MITHRAS	W	1978	1st year trial uk	0	0	2	0	0	2	0	0	0	0	0	0	2	1.1
126	W0439_AVOCET	W	NA	NA	0	0	2	0	0	2	0	0	0	0	2	0	2	1.6
127	W0440_GALAHAD	W	1982	1st year listed uk	0	0	2	0	0	2	0	0	0	0	0	0	2	1.1
128	W0464_FRONTIER	W	1981	year genbank cz	0	0	2	0	0	2	0	0	0	0	0	0	2	1.1
129	W0479_AMBASSADOR	W	1982	1st year trial uk	0	0	2	0	0	2	0	0	0	0	0	0	2	1.1
130	W0486_MOULIN	W	1980	1st year trial uk	0	0	2	0	0	2	0	0	0	0	0	0	2	1.1
131	W0488_RENARD	W	1982	1st year trial uk	0	0	2	0	0	2	0	0	0	0	0	0	2	1.1
132	W0489_BROCK	W	1982	1st year trial uk	0	0	2	0	0	2	0	0	0	0	0	0	2	1.1
133	W0491_BRIMSTONE	W	1982	1st year trial uk	0	0	2	0	0	2	0	0	0	0	0	0	2	1.1
134	W0496_TONIC	W	1983	1st year listed uk	0	0	2	0	0	2	0	0	0	0	0	0	2	1.1
135	W0509_BOXER	W	1982	1st year trial uk	0	0	2	0	0	2	0	0	0	0	0	0	2	1.1
136	W0527_GAWAIN	W	1984	1st year trial uk	0	0	2	0	0	2	0	0	0	0	0	0	2	1.1
137	W0528_ASLAN	W	1982	year genbank cz	0	0	2	0	0	2	0	0	0	0	0	0	2	1.1
138	W0529_CRAFTSMAN	W	1987	year genbank cz	0	0	2	0	0	2	0	0	0	0	0	0	2	1.1
139	W0531_BOOTY	W	NA	NA	0	0	2	0	0	2	0	0	0	0	0	0	2	1.1
140	W0533_MERCIA	W	1984	1st year listed uk	0	0	2	0	0	2	0	0	0	0	0	0	2	1.1
141	W0537_SLEJPNER	W	1983	1st year trial uk	0	0	2	0	0	2	0	0	0	0	0	0	2	1.1
142	W0565_PARADE	W	1984	1st year trial uk	0	0	2	0	0	2	0	0	0	0	0	0	2	1.1
143	W0584_SARSEN	W	1987	year genbank cz	0	0	2	0	0	2	0	0	0	0	0	0	2	1.1
144	W0585_RENDEZVOUS	W	1984	1st year trial uk	0	0	2	0	0	2	0	0	0	0	0	0	2	1.1
145	W0590_CINNABAR	W	1985	year genbank cz	0	0	2	0	0	2	0	0	0	0	0	0	2	1.1
146	W0591_HORNET	W	1984	1st year trial uk	0	0	2	0	0	2	0	0	0	0	0	0	2	1.1
147	W0607_APOLLO	W	1985	1st year trial uk	0	0	2	0	0	2	0	0	0	0	0	0	2	1.1
148	W0610_SOLEIL	W	1986	listed uk	0	0	2	0	0	2	0	0	0	0	0	0	2	1.1
149	W0612_ARMINDA	W	1976	year genbank cz	0	0	2	0	0	2	0	0	0	0	0	0	2	1.1
150	W0618_MERLIN	W	1956	1st year trial uk	0	0	2	0	0	2	0	0	0	0	0	0	2	1.1
151	W0626_SQUADRON	W	NA	NA	0	0	2	0	0	2	0	0	0	0	0	0	2	1.1
152	W0628_RIBAND	W	1987	1st year listed uk	0	0	2	0	0	2	0	0	0	0	0	0	2	1.1
153	W0635_MANDATE	W	1985	1st year trial uk	0	0	2	0	0	2	0	0	0	0	0	0	2	1.1
154	W0670_APOSTLE	W	1986	1st year trial uk	0	0	2	0	0	2	0	0	0	0	0	0	2	1.1
155	W0671_PASTICHE	W	1988	1st year listed uk	0	0	2	0	0	2	0	0	0	0	0	0	2	1.1
156	W0672_FRESCO	W	1988	1st year listed uk	0	0	2	0	0	2	0	0	0	0	0	0	2	1.1
157	W0682_URBAN	W	1988	1st year trial uk	0	0	2	0	0	2	0	0	0	0	0	0	2	1.1
158	W0692_BEAVER	W	1989	1st year listed uk	0	0	2	0	0	2	0	0	0	0	0	0	2	1.1
159	W0694_HAVEN	W	1988	1st year listed uk	0	0	2	0	0	2	0	0	0	0	0	0	2	1.1
160	W0707_AXIAL	W	1988	1st year trial uk	0	0	2	0	0	2	0	0	0	0	0	0	2	1.1
161	W0728_TALON	W	1988	1st year trial uk	0	0	2	0	0	2	0	0	0	0	0	0	2	1.1
162	W0732_DEAN	W	1987	1st year trial uk	0	0	2	0	0	2	0	0	0	0	0	0	2	1.1
163	W0735_TARA	W	1988	1st year trial uk	0	0	2	0	0	2	0	0	0	0	0	0	2	1.1
164	W0736_HEREWARD	W	1989	1st year listed uk	0	0	2	0	0	2	0	0	0	0	0	0	2	1.1
165	W0755_ORESTIS	W	1988	year genbank cz	0	0	2	0	0	2	0	0	0	0	0	0	2	1.1
166	W0756_SITKA	W	NA	NA	0	0	2	0	0	2	0	0	0	0	0	0	2	1.1
167	W0759_ADMIRAL	W	1990	1st year listed uk	0	0	2	0	0	2	0	0	0	0	0	0	2	1.1
168	W0760_SOLDIER	W	NA	NA	0	0	2	0	0	2	0	0	0	0	0	0	2	1.1
169	W0765_SAREK	W	1992	year genbank cz	0	0	2	0	0	2	0	0	0	0	0	0	2	1.1
170	W0770_LANCELOT	W	2002	listed france	0	0	2	0	0	2	0	0	0	0	0	0	2	1.1
171	W0773_TORONTO	W	1990	listed germany	0	0	2	0	0	2	0	0	0	0	0	0	2	1.1
172	W0775_ESTICA	W	1990	1st year listed uk	0	0	2	0	0	2	0	0	0	0	0	0	2	1.1
173	W0776_WASP	W	1990	1st year listed uk	0	0	2	0	0	2	0	0	0	0	0	0	2	1.1
174	W0783_CAPRIMUS	W	1994	year genbank cz	0	0	2	0	0	2	0	0	0	0	0	0	2	1.1
175	W0785_ARISTOCRAT	W	1992	year genbank cz	0	0	2	0	0	2	0	0	0	0	0	0	2	1.1
176	W0787_TORFRIDA	W	1988	1st year trial uk	0	0	2	0	0	2	0	0	0	0	0	0	2	1.1
177	W0801_ASTRON	W	1990	BR ref	0	0	2	0	0	2	0	0	0	0	0	0	2	1.1
178	W0803_FLETUM	W	1990	BR ref	0	0	2	0	0	2	0	0	0	0	0	0	2	1.1
179	W0806_DIABLO	W	1990	BR ref	0	0	2	0	0	2	0	0	0	0	0	0	2	1.1
180	W0808_SPARK	W	1991	1st year listed uk	0	0	2	0	0	2	0	0	0	0	0	0	2	1.1
181	W0810_ZODIAC	W	1990	1st year trial uk	0	0	2	0	0	2	0	0	0	0	0	0	2	1.1
182	W0811_FENDA	W	1990	BR ref	0	0	2	0	0	2	0	0	0	0	0	0	2	1.1
183	W0817_HUSSAR	W	1991	1st year listed uk	0	0	2	0	0	2	0	0	0	0	0	0	2	1.1
184	W0818_BRIGADIER	W	1991	1st year listed uk	0	0	2	0	0	2	0	0	0	0	0	0	2	1.1
185	W0824_BRYDEN	W	1990	BR ref	0	0	2	0	0	2	0	0	0	0	0	0	2	1.1
186	W0825_ADROIT	W	1990	BR ref	0	0	2	0	0	2	0	0	0	0	0	0	2	1.1
187	W0826_LEO*	W	1990	BR ref	0	0	2	0	0	2	0	0	0	0	0	0	2	1.1
188	W0827_RENOWN	W	1990	BR ref	0	0	2	0	0	2	0	0	0	0	0	0	2	1.1
189	W0828_HUNTER	W	1991	1st year listed uk	0	0	2	0	0	2	0	0	0	0	0	0	2	1.1
190	W0829_VERITAS	W	1990	BR ref	0	0	2	0	0	2	0	0	0	0	0	0	2	1.1
191	W0833_CADENZA	W	1991	1st year listed uk	0	0	2	0	0	2	0	0	0	0	0	0	0	1.4
192	W0844_TREND	W	1990	BR ref	0	0	2	0	0	2	0	0	0	0	0	0	2	1.1
193	W0847_FLAME	W	1992	1st year listed uk	0	0	2	0	0	2	0	0	0	0	0	0	2	1.1
194	W0848_WOODSTOCK	W	1992	1st year listed uk	0	0	2	0	0	2	0	0	0	0	0	0	2	1.1
195	W0856_LYNX*	W	1992	1st year listed uk	0	0	2	0	0	2	0	0	0	0	0	0	2	1.1
196	W0858_RIALTO	W	1992	1st year listed uk	0	0	2	0	0	2	0	0	0	0	0	0	2	1.1
197	W0859_ANDANTE	W	1991	1st year trial uk	0	0	2	0	0	2	0	0	0	0	0	0	2	1.1
198	W0862_ATLA	W	1990	BR ref	0	0	2	0	0	2	0	0	0	0	0	0	2	1.1
199	W0863_OSTARA	W	1990	BR ref	0	0	2	0	0	2	0	0	0	0	0	0	2	1.1
200	W0867_PROPHET	W	1991	1st year trial uk	0	0	2	0	0	2	0	0	0	0	0	0	2	1.1
201	W0878_BEAUFORT	W	1993	1st year listed uk	0	0	2	0	0	2	0	0	0	0	0	0	2	1.1
202	W0881_ENCORE	W	1993	1st year listed uk	0	0	2	0	0	2	0	0	0	0	0	0	2	1.1
203	W0882_CONSORT	W	1993	1st year listed uk	0	0	2	0	0	2	0	0	0	0	0	0	2	1.1
204	W0886_TURPIN	W	1991	BR ref	0	0	2	0	0	2	0	0	0	0	0	0	2	1.1
205	W0896_DYNAMO	W	1993	1st year listed uk	0	0	2	0	0	2	0	0	0	0	0	0	2	1.1
206	W0900_TRAWLER	W	1991	BR ref	0	0	2	0	0	2	0	0	0	0	0	0	2	1.1
207	W0931_CAXTON	W	1994	1st year listed uk	0	0	2	0	0	2	0	0	0	0	0	0	2	1.1
208	W0932_REAPER	W	1994	1st year listed uk	0	0	2	0	0	2	0	0	0	0	0	0	2	1.1
209	W0933_RALEIGH	W	1995	1st year listed uk	0	0	2	0	0	2	0	0	0	0	0	0	2	1.1
210	W0934_DRAKE	W	1996	1st year listed uk	0	0	2	0	0	2	0	0	0	0	0	0	2	1.1
211	W0938_SHANNON	W	1992	BR ref	0	0	2	0	0	2	0	0	0	0	0	0	2	1.1
212	W0939_CHARGER	W	1994	1st year listed uk	0	0	2	0	0	2	0	0	0	0	0	0	2	1.1
213	W0940_CLOVE	W	1995	1st year listed uk	0	0	2	0	0	2	0	0	0	0	0	0	2	1.1
214	W0942_NEWHAVEN	W	1992	BR ref	0	0	2	0	0	2	0	0	0	0	0	0	2	1.1
215	W0943_GALATEA	W	1995	1st year listed uk	0	0	2	0	0	2	0	0	0	0	0	0	2	1.1
216	W0945_MAGELLAN	W	1995	1st year listed uk	0	0	2	0	0	2	0	0	0	0	0	0	2	1.1
217	W0946_CHIANTI	W	1995	1st year listed uk	0	0	2	0	0	2	0	0	0	0	0	0	2	1.1
218	W0954_CROFTER	W	1994	1st year listed uk	0	0	2	0	0	2	0	0	0	0	0	0	2	1.1
219	W0955_RITMO	W	1992	BR ref	0	0	2	0	0	2	0	0	0	0	0	0	2	1.1
220	W0966_RUBENS	W	1993	BR ref	0	0	2	0	0	2	0	0	0	0	0	0	2	1.1
221	W0967_ABBOT	W	1995	1st year listed uk	0	0	2	0	0	2	0	0	0	0	0	0	2	1.1
222	W0970_IMPALA	W	1996	1st year listed uk	0	0	2	0	0	2	0	0	0	0	0	0	2	1.1
223	W0972_ACCLAIM	W	1995	1st year listed uk	0	0	2	0	0	2	0	0	0	0	0	0	2	1.1
224	W0973_MADRIGAL	W	1995	1st year listed uk	0	0	2	0	0	2	0	0	0	0	0	0	2	1.1
225	W0978_HARRIER	W	1995	1st year listed uk	0	0	2	0	0	2	0	0	0	0	0	0	2	1.1
226	W0980_MALACCA	W	1995	1st year listed uk	0	0	2	0	0	2	0	0	0	0	0	0	2	1.1
227	W0982_HUDSON	W	1993	BR ref	0	0	2	0	0	2	0	0	0	0	0	0	2	1.1
228	W0983_EQUINOX	W	1995	1st year listed uk	0	0	2	0	0	2	0	0	0	0	0	0	2	1.1
229	W0992_HOLSTER	W	1993	BR ref	0	0	2	0	0	2	0	0	0	0	0	0	2	1.1
230	W0994_WARRIOR	W	1995	1st year listed uk	0	0	2	0	0	2	0	2	2	NA	0	0	2	1.3
231	W1003_VIVANT	W	1990	BR ref	0	0	2	0	0	2	0	0	0	0	0	0	2	1.1
232	W1008_JACADI	W	1997	1st year listed uk	0	0	2	0	0	2	0	0	0	0	0	0	2	1.1
233	W1014_BANKER	W	1996	1st year listed uk	0	0	2	0	0	2	0	0	0	0	0	0	2	1.1
234	W1019_TEMPLE	W	1996	1st year listed uk	0	0	2	0	0	2	0	0	0	0	0	0	2	1.1
235	W1020_TILBURI	W	1994	BR ref	0	0	2	0	0	2	0	0	0	0	0	0	2	1.1
236	W1028_TEMPEST	W	1997	1st year listed uk	0	0	2	0	0	2	0	0	0	0	0	0	2	1.1
237	W1029_BLAZE	W	1996	1st year listed uk	0	0	2	0	0	2	0	0	0	0	0	0	2	1.1
238	W1030_CANTATA	W	1996	1st year listed uk	0	0	2	0	0	2	0	0	0	0	0	0	2	1.1
239	W1031_FALSTAFF	W	1997	1st year listed uk	0	0	2	0	0	2	0	0	0	0	0	0	2	1.1
240	W1033_SAVANNAH	W	1996	1st year listed uk	0	0	2	0	0	2	0	0	0	0	0	0	2	1.1
241	W1035_MAVERICK	W	1996	1st year listed uk	0	0	2	0	0	2	0	0	0	0	0	0	2	1.1
242	W1039_CHAUCER	W	1996	1st year listed uk	0	0	2	0	0	2	0	0	0	0	0	0	2	1.1
243	W1040_WESTON	W	1996	1st year listed uk	0	0	2	0	0	2	0	0	0	0	0	0	2	1.1
244	W1046_OBERON	W	1996	1st year listed uk	0	0	2	0	0	2	0	0	0	0	0	0	2	1.1
245	W1047_KRAKATOA	W	1996	1st year listed uk	0	0	2	0	0	2	0	0	0	0	0	0	2	1.1
246	W1062_SHANGO	W	1995	1st year trial uk	0	0	2	0	0	2	0	0	0	0	0	0	2	1.1
247	W1070_CLAIRE	W	1997	1st year listed uk	0	0	2	0	0	2	0	0	0	0	0	0	2	1.1
248	W1078_MARSHAL	W	1997	1st year listed uk	0	0	2	0	0	2	0	0	0	0	0	0	2	1.1
249	W1088_ROSETTE	W	1997	1st year listed uk	0	0	2	0	0	2	0	0	0	0	0	0	2	1.1
250	W1092_SHAMROCK	W	1997	1st year listed uk	0	0	2	0	0	2	0	0	0	0	0	2	2	1.5
251	W1100_BUCHAN	W	1997	1st year listed uk	0	0	2	0	0	2	0	0	0	0	0	0	2	1.1
252	W1108_DATUM	W	1999	1st year listed uk	0	0	2	0	0	2	0	0	0	0	0	0	2	1.1
253	W1111_AARDVARK	W	1997	1st year listed uk	0	0	2	0	0	2	0	0	0	0	0	0	2	1.1
254	W1115_DICKINS	W	1998	1st year listed uk	0	0	2	0	0	2	0	0	0	0	0	0	2	1.1
255	W1120_FLAIR	W	1996	BR ref	0	0	2	0	0	2	0	0	0	0	0	0	2	1.1
256	W1122_ATOLL*	W	1996	BR ref	0	0	2	0	0	2	0	0	0	0	0	0	2	1.1
257	W1126_ECLIPSE	W	1999	1st year listed uk	0	0	2	0	0	2	0	0	0	0	0	0	2	1.1
258	W1133_AGAMI	W	1996	BR ref	0	0	2	0	0	2	0	0	0	0	0	0	2	1.1
259	W1137_BROILER	W	1999	1st year listed uk	0	0	2	0	0	2	0	0	0	0	0	0	2	1.1
260	W1147_NAPIER	W	1998	1st year listed uk	0	0	2	0	0	2	0	0	0	0	0	0	2	1.1
261	W1149_WICKHAM	W	1998	1st year listed uk	0	0	2	0	0	2	0	0	0	0	0	0	2	1.1
262	W1151_CHICAGO	W	1998	1st year listed uk	0	0	2	0	0	2	0	0	0	0	0	0	2	1.1
263	W1152_EXPLOSIV	W	1999	1st year listed uk	0	0	2	0	0	2	0	0	0	0	0	0	2	1.1
264	W1153_GENGHIS	W	1999	1st year listed uk	0	0	2	0	0	2	0	0	0	0	0	0	2	1.1
265	W1155_DENVER*	W	1998	1st year listed uk	0	0	2	0	0	2	0	0	0	0	0	0	2	1.1
266	W1157_RANGER	W	1998	1st year listed uk	0	0	2	0	0	2	0	0	0	0	0	0	2	1.1
267	W1161_DERWENT*	W	1999	1st year listed uk	0	0	2	0	0	2	0	0	0	0	0	0	2	1.1
268	W1169_MEXICO	W	1998	1st year listed uk	0	0	2	0	0	2	0	0	0	0	0	0	2	1.1
269	W1195_VERDON	W	1999	1st year listed uk	0	0	2	0	0	2	0	0	0	0	0	0	2	1.1
270	W1196_ELECTRON	W	2000	1st year listed uk	0	0	2	0	0	2	0	0	0	0	0	0	2	1.1
271	W1197_DORIAL	W	1999	1st year listed uk	0	0	2	0	0	2	0	0	0	0	0	0	2	1.1
272	W1199_MILESTONE	W	1999	1st year listed uk	0	0	2	0	0	2	0	0	0	0	0	0	2	1.1
273	W1200_OPTION	W	1999	1st year listed uk	0	0	2	0	0	2	0	0	0	0	0	0	2	1.1
274	W1201_REYDON	W	1999	1st year listed uk	0	0	2	0	0	2	0	0	0	0	0	0	2	1.1
275	W1204_SLADE	W	1999	1st year listed uk	0	0	2	0	0	2	0	0	0	0	0	0	2	1.1
276	W1205_POTENT	W	1999	1st year listed uk	0	0	2	0	0	2	0	0	0	0	0	0	2	1.1
277	W1206_GOLDLACE	W	1999	1st year listed uk	0	0	2	0	0	2	0	0	0	0	0	0	2	1.1
278	W1210_ORTON	W	2000	1st year listed uk	0	0	2	0	0	2	0	0	0	0	0	0	2	1.1
279	W1211_ODYSSEY	W	1999	1st year listed uk	0	0	2	0	0	2	0	0	0	0	0	0	2	1.1
280	W1213_EXSEPT	W	1999	1st year listed uk	0	0	2	0	0	2	0	0	0	0	0	0	2	1.1
281	W1220_DEBEN	W	1999	1st year listed uk	0	0	2	0	0	2	0	0	0	0	0	0	2	1.1
282	W1223_CANTERBURY	W	1999	1st year listed uk	0	0	2	0	0	2	0	0	0	0	0	0	2	1.1
283	W1226_TRAVIX	W	2000	1st year listed uk	0	0	2	0	0	2	0	0	0	0	0	0	2	1.1
284	W1227_BISCAY	W	1999	1st year listed uk	0	0	2	0	0	2	0	0	0	0	0	0	2	1.1
285	W1233_ARK	W	2000	1st year listed uk	0	0	2	0	0	2	0	0	0	0	0	0	2	1.1
286	W1235_EPOCH	W	1997	BR ref	0	0	2	0	0	2	0	0	0	0	0	0	2	1.1
287	W1240_NEXUS	W	1997	BR ref	0	0	2	0	0	2	0	0	0	0	0	0	2	1.1
288	W1249_CHEQUER	W	1998	BR ref	0	0	2	0	0	2	0	0	0	0	0	0	2	1.1
289	W1251_HARROW	W	1998	BR ref	0	0	2	0	0	2	0	0	0	0	0	0	2	1.1
290	W1257_RICHMOND	W	2000	1st year listed uk	0	0	2	0	0	2	0	0	0	0	0	0	2	1.1
291	W1258_CHATSWORTH	W	2000	1st year listed uk	0	0	2	0	0	2	0	0	0	0	0	0	2	1.1
292	W1259_WOBURN	W	2000	1st year listed uk	0	0	2	0	0	2	0	0	0	0	0	0	2	1.1
293	W1262_MACRO	W	2000	1st year listed uk	0	0	2	0	0	2	0	0	0	0	0	0	2	1.1
294	W1263_FENDER	W	2001	1st year listed uk	0	0	2	0	0	2	0	0	0	0	0	0	2	1.1
295	W1266_ACCESS	W	2000	1st year listed uk	0	0	2	0	0	2	0	0	0	0	0	0	2	1.1
296	W1267_ANGLO	W	2000	1st year listed uk	0	0	2	0	0	2	0	0	0	0	0	0	2	1.1
297	W1269_POSIT	W	2000	1st year listed uk	0	0	2	0	0	2	0	0	0	0	0	0	2	1.1
298	W1270_COMET	W	1998	BR ref	0	0	2	0	0	2	0	0	0	0	0	0	2	1.1
299	W1271_FEAST	W	2000	1st year listed uk	0	0	2	0	0	2	0	0	0	0	0	0	2	1.1
300	W1272_RAMPART	W	2000	1st year listed uk	0	0	2	0	0	2	0	0	0	0	0	0	2	1.1
301	W1273_VAULT	W	1998	BR ref	0	0	2	0	0	2	0	0	0	0	0	0	2	1.1
302	W1275_KEMPT	W	1998	BR ref	0	0	2	0	0	2	0	0	0	0	0	0	2	1.1
303	W1276_ALCHEMIST	W	2000	1st year listed uk	0	0	2	0	0	2	0	0	0	0	0	0	2	1.1
304	W1277_FRELON	W	2001	1st year listed uk	0	0	2	0	0	2	0	0	0	0	0	0	2	1.1
305	W1278_PHLEBAS	W	2000	1st year listed uk	0	0	2	0	0	2	0	0	0	0	0	0	2	1.1
306	W1282_SOLSTICE*	W	2001	1st year listed uk	0	0	2	0	0	2	0	0	0	0	0	0	2	1.1
307	W1286_STORM	W	2000	1st year listed uk	0	0	2	0	0	2	0	0	0	0	0	0	2	1.1
308	W1292_VIRTUOSE	W	1998	BR ref	0	0	2	0	0	2	0	0	0	0	0	0	2	1.1
309	W1295_SABRE*	W	2000	1st year listed uk	0	0	2	0	0	2	0	0	0	0	0	0	2	1.1
310	W1300_WINDSOR	W	1998	BR ref	0	0	2	0	0	2	0	0	0	0	0	0	2	1.1
311	W1310_CAPNOR	W	1999	BR ref	0	0	2	0	0	2	0	0	0	0	0	0	2	1.1
312	W1321_PR21R60	W	2001	1st year listed uk	0	0	2	0	0	2	0	0	0	0	0	0	2	1.1
313	W1326_TELLUS	W	2002	1st year listed uk	0	0	2	0	0	2	0	0	0	0	0	0	2	1.1
314	W1327_BRUNEL	W	2001	1st year listed uk	0	0	2	0	0	2	0	0	0	0	0	0	2	1.1
315	W1328_WIZARD***	W	2002	1st year listed uk	0	0	2	0	0	2	0	0	0	0	0	0	2	1.1
316	W1329_ZAKA	W	2002	1st year listed uk	0	0	2	0	0	2	0	0	0	0	0	0	2	1.1
317	W1331_CONTEXT	W	2001	1st year listed uk	0	0	2	0	0	2	0	0	0	0	0	0	2	1.1
318	W1332_CONVOY	W	2001	1st year listed uk	0	0	2	0	0	2	0	0	0	0	0	0	2	1.1
319	W1343_CARLTON	W	2001	1st year listed uk	0	0	2	0	0	2	0	0	0	0	0	0	2	1.1
320	W1353_GOODWILL	W	2001	1st year listed uk	0	0	2	0	0	2	0	0	0	0	0	0	2	1.1
321	W1359_INSIGHT	W	2001	1st year listed uk	0	0	2	0	0	2	0	0	0	0	0	0	2	1.1
322	W1361_MALLET	W	2001	1st year listed uk	0	0	2	0	0	2	0	0	0	0	0	0	2	1.1
323	W1364_RIVET	W	2001	1st year listed uk	0	0	2	0	0	2	0	0	0	0	0	0	2	1.1
324	W1367_FIELDER	W	2001	1st year listed uk	0	0	2	0	0	2	0	0	0	0	0	0	2	1.1
325	W1370_HARBOUR	W	2001	1st year listed uk	0	0	2	0	0	2	0	0	0	0	0	0	2	1.1
326	W1376_EINSTEIN	W	2002	1st year listed uk	0	0	2	0	0	2	0	0	0	0	0	0	2	1.1
327	W1380_ARRAN	W	2002	1st year listed uk	0	0	2	0	0	2	0	2	2	NA	0	0	2	1.3
328	W1383_CHARDONNAY	W	2000	1st year trial uk	0	0	2	0	0	2	0	0	0	0	0	0	2	1.1
329	W1392_QUEST	W	2003	1st year listed uk	0	0	2	0	0	2	0	0	0	0	0	0	2	1.1
330	W1395_SENATOR	W	2003	1st year listed uk	0	0	2	0	0	2	0	0	0	0	0	0	2	1.1
331	W1400_FLAXEN	W	2002	1st year listed uk	0	0	2	0	0	2	0	0	0	0	0	0	2	1.1
332	W1409_MAYFAIR	W	2002	1st year listed uk	0	0	2	0	0	2	0	0	0	0	0	0	2	1.1
333	W1411_DICKSON	W	2002	1st year listed uk	0	0	2	0	0	2	0	0	0	0	0	0	2	1.1
334	W1414_VECTOR	W	2002	1st year listed uk	0	0	2	0	0	2	0	0	0	0	0	0	2	1.1
335	W1415_SMUGGLER	W	2002	1st year listed uk	0	0	2	0	0	2	0	0	0	0	0	0	2	1.1
336	W1426_ISTABRAQ	W	2003	1st year listed uk	0	0	2	0	0	2	0	0	0	0	0	0	2	1.1
337	W1427_NIJINSKY	W	2003	1st year listed uk	0	0	2	0	0	2	0	0	0	0	0	0	2	1.1
338	W1428_SANCERRE	W	2003	1st year listed uk	0	0	2	0	0	2	0	0	0	0	0	0	2	1.1
339	W1429_ALSACE	W	2002	1st year listed uk	0	0	2	0	0	2	0	0	0	0	0	0	2	1.1
340	W1435_SW_TATAROS	W	2003	1st year listed uk	0	0	2	0	0	2	0	2	2	0	0	0	2	1.3
341	W1438_CAPHORN	W	2000	BR ref	0	0	2	0	0	2	0	0	0	0	0	0	2	1.1
342	W1439_DART*	W	2002	1st year listed uk	0	0	2	0	0	2	0	0	0	0	0	0	2	1.1
343	W1441_MONUMENT	W	2002	1st year listed uk	0	0	2	0	0	2	0	0	0	0	0	0	2	1.1
344	W1442_GLADIATOR*	W	2002	1st year listed uk	0	0	2	0	0	2	0	0	0	0	0	0	2	1.1
345	W1443_HERITAGE	W	2002	1st year listed uk	0	0	2	0	0	2	0	0	0	0	0	0	2	1.1
346	W1444_M007	W	2002	1st year listed uk	0	0	2	0	0	2	0	0	0	0	0	0	2	1.1
347	W1445_BELTER	W	2002	1st year listed uk	0	0	2	0	0	2	0	0	0	0	0	0	2	1.1
348	W1447_BENTLEY	W	2002	1st year listed uk	0	0	2	0	0	2	0	0	0	0	0	0	2	1.1
349	W1449_WELFORD	W	2002	1st year listed uk	0	0	2	0	0	2	0	0	0	0	0	0	2	1.1
350	W1450_PENNANT*	W	2002	1st year listed uk	0	0	2	0	0	2	0	0	0	0	0	0	2	1.1
351	W1456_RAGLAN	W	2003	1st year listed uk	0	0	2	0	0	2	0	0	0	0	0	0	2	1.1
352	W1461_MAYFIELD	W	2003	1st year listed uk	0	0	2	0	0	2	0	0	0	0	0	0	2	1.1
353	W1462_AMBROSIA	W	2003	1st year listed uk	0	0	2	0	0	2	0	0	0	0	0	0	2	1.1
354	W1464_EXTEND	W	2003	1st year listed uk	0	0	2	0	0	2	0	0	0	0	0	0	2	1.1
355	W1467_MAGNITUDE	W	2003	1st year listed uk	0	0	2	0	0	2	0	0	0	0	0	0	2	1.1
356	W1468_DEFENDER	W	2003	1st year listed uk	0	0	2	0	0	2	0	0	0	0	0	0	2	1.1
357	W1477_ATLANTA	W	2004	1st year listed uk	0	0	2	0	0	2	0	0	0	0	0	0	2	1.1
358	W1482_GLASGOW	W	2003	1st year listed uk	0	0	2	0	0	2	0	0	0	0	0	0	2	1.1
359	W1489_ISIDOR	W	2002	listed france	0	0	2	0	0	2	0	0	0	0	0	0	2	1.1
360	W1497_SAMURAI	W	2003	1st year listed uk	0	0	2	0	0	2	0	0	0	0	0	0	2	1.1
361	W1499_PREDATOR	W	2003	1st year listed uk	0	0	2	0	0	2	0	0	0	0	0	0	2	1.1
362	W1502_BROMPTON	W	2002	1st year trial uk	0	0	2	0	0	2	0	0	0	0	0	0	2	1.1
363	W1511_CHESTER	W	2003	1st year listed uk	0	0	2	0	0	2	0	0	0	0	0	0	2	1.1
364	W1512_EXETER	W	2003	1st year listed uk	0	0	2	0	0	2	0	0	0	0	0	0	2	1.1
365	W1532_MASCOT*	W	2004	1st year listed uk	0	0	2	0	0	2	0	0	0	0	0	0	2	1.1
366	W1541_PIRANHA	W	2004	1st year listed uk	0	0	2	0	0	2	0	0	0	0	0	0	2	1.1
367	W1542_DIRECTOR	W	2004	1st year listed uk	0	0	2	0	0	2	0	0	0	0	0	0	2	1.1
368	W1543_ASAGAI	W	2003	1st year trial uk	0	0	2	0	0	2	0	0	0	0	0	0	2	1.1
369	W1546_GATSBY	W	2004	1st year listed uk	0	0	2	0	0	2	0	0	0	0	0	0	2	1.1
370	W1549_FASTNET	W	2004	1st year listed uk	0	0	2	0	0	2	0	0	0	0	0	0	2	1.1
371	W1556_HOURRA	W	2004	1st year listed uk	0	0	2	0	0	2	0	0	0	0	0	0	2	1.1
372	W1564_ALCHEMY	W	2004	1st year listed uk	0	0	2	0	0	2	0	0	0	0	0	0	2	1.1
373	W1577_HURLEY	W	2005	1st year listed uk	0	0	2	0	0	2	0	0	0	0	0	0	2	1.1
374	W1578_KIPLING	W	2004	1st year listed uk	0	0	2	0	0	2	0	0	0	0	0	0	2	1.1
375	W158_MARIS_FUNDIN	W	1972	1st year trial uk	0	0	2	0	0	2	0	0	0	0	0	0	2	1.1
376	W1606_OCHRE	W	2003	BR ref	0	0	2	0	0	2	0	0	0	0	0	0	2	1.1
377	W1611_CONTENDER	W	2006	1st year listed uk	0	0	2	0	0	2	0	0	0	0	0	0	2	1.1
378	W1621_GULLIVER	W	2005	1st year listed uk	0	0	2	0	0	2	0	0	0	0	0	2	2	1.5
379	W1625_BENEDICT	W	2006	1st year listed uk	0	0	2	0	0	2	0	0	0	0	0	2	2	1.5
380	W1649_SAHARA	W	2005	1st year listed uk	0	0	2	0	0	2	0	0	0	0	0	0	2	1.1
381	W1652_HUMBER	W	2005	1st year listed uk	0	0	2	0	0	2	0	0	0	0	0	0	2	1.1
382	W1658_OAKLEY	W	2006	1st year listed uk	0	0	2	0	0	2	0	0	0	0	0	0	2	1.1
383	W1666_CANADAIR	W	2006	1st year listed uk	0	0	2	0	0	2	0	0	0	0	0	0	2	1.1
384	W1668_MAXWELL	W	2006	1st year listed uk	0	0	2	0	0	2	0	0	0	0	0	0	2	1.1
385	W1677_ROCKY*	W	2005	1st year trial uk	0	0	2	0	0	2	0	0	0	0	0	0	2	1.1
386	W1704_VELOCITY	W	2006	1st year listed uk	0	0	2	0	0	2	0	0	0	0	0	0	2	1.1
387	W1714_ORATOR	W	2007	listed uk	0	0	2	0	0	2	0	0	0	0	0	0	2	1.1
388	W1728_ZANATAN	W	2006	1st year listed uk	0	0	2	0	0	2	0	0	0	0	0	0	2	1.1
389	W1731_HEREFORD	W	2005	1st year trial uk	0	0	2	0	0	2	0	0	0	0	0	0	2	1.1
390	W1737_JB_DIEGO	W	2006	1st year listed uk	0	0	2	0	0	2	0	0	0	0	0	0	2	1.1
391	W1753_BATSMAN	W	2005	BR ref	0	0	2	0	0	2	0	0	0	0	0	0	2	1.1
392	W1756_LANGDALE	W	2005	BR ref	0	0	2	0	0	2	0	0	0	0	0	0	2	1.1
393	W1760_GALTIC	W	2005	BR ref	0	0	2	0	0	2	0	0	0	0	0	0	2	1.1
394	W1769_SHOGUN	W	2005	BR ref	0	0	2	0	0	2	0	0	0	0	0	0	2	1.1
395	W1779_CELEBRATION	W	2005	BR ref	0	0	2	0	0	2	0	0	0	0	0	0	2	1.1
396	W1787_SCOUT	W	2005	BR ref	0	0	2	0	0	2	0	0	0	0	0	0	2	1.1
397	W1789_QPLUS	W	2005	BR ref	0	0	2	0	0	2	0	0	0	0	0	0	2	1.1
398	W1790_LEAR	W	2005	BR ref	0	0	2	0	0	2	0	0	0	0	0	0	2	1.1
399	W1795_BANTAM*	W	2005	BR ref	0	0	2	0	0	2	0	0	0	0	0	0	2	1.1
400	W1798_CASSIUS	W	2005	BR ref	0	0	2	0	0	2	0	0	0	0	0	0	2	1.1
401	W1806_TIMARU	W	2005	BR ref	0	0	2	0	0	2	0	0	0	0	0	0	2	1.1
402	W1808_ACROBAT	W	2005	BR ref	0	0	2	0	0	2	0	0	0	0	0	0	2	1.1
403	W1813_CONQUEROR	W	2005	BR ref	0	0	2	0	0	2	0	0	0	NA	0	0	2	1.1
404	W1827_CHEVRON**	W	2006	BR ref	0	0	2	0	0	2	0	0	0	0	0	0	2	1.1
405	W1830_ROCHFORT	W	2006	BR ref	0	0	2	0	0	2	0	0	0	0	0	0	2	1.1
406	W1853_INVICTA	W	2006	BR ref	0	0	2	0	0	2	0	0	0	0	0	0	2	1.1
407	W1858_SANTANA	W	2006	BR ref	0	0	2	0	0	2	0	0	0	0	0	0	2	1.1
408	W1860_EDMUNDS	W	2006	BR ref	0	0	2	0	0	2	0	0	0	0	0	0	2	1.1
409	W1865_WARRIOR**	W	2006	BR ref	0	0	2	0	0	2	0	0	0	0	0	0	2	1.1
410	W1871_STALWART	W	2006	BR ref	0	0	2	0	0	2	0	0	0	0	0	0	2	1.1
411	W1885_BELUGA	W	2006	BR ref	0	0	2	0	0	2	0	0	0	0	0	0	2	1.1
412	W1895_DENMAN	W	2007	BR ref	0	0	2	0	0	2	0	0	0	0	0	0	2	1.1
413	W1904_RAINBOW*	W	2007	BR ref	0	0	2	0	0	2	0	2	2	0	0	0	2	1.3
414	W1909_KWS_GYMNAST	W	2007	BR ref	0	0	2	0	0	2	0	0	0	0	0	0	2	1.1
415	W1911_KWS_TARGET	W	2007	BR ref	0	0	2	0	0	2	0	0	0	0	0	0	2	1.1
416	W1916_KWS_SANTIAGO	W	2007	BR ref	0	0	2	0	0	2	0	0	0	0	0	0	2	1.1
417	W192_DURIN	W	1968	year genbank cz	0	0	2	0	0	2	0	0	0	0	0	0	2	1.1
418	W193_TIPSTAFF	W	NA	NA	0	0	2	0	0	2	0	0	0	0	0	0	2	1.1
419	W1940_GRAVITAS	W	2007	BR ref	0	0	2	0	0	2	0	0	0	0	0	0	2	1.1
420	W1941_STIGG	W	2007	BR ref	0	0	2	0	0	2	0	0	0	0	0	0	2	1.1
421	W1943_LAZARUS	W	2007	BR ref	0	0	2	0	0	2	0	0	0	0	0	0	2	1.1
422	W1947_SHELDON	W	2007	BR ref	0	0	2	0	0	2	0	0	0	0	0	0	2	1.1
423	W1954_TUXEDO	W	2007	BR ref	0	0	2	0	0	2	0	0	0	0	0	0	2	1.1
424	W1907_KWS_PODIUM	W	2007	BR ref	0	0	2	0	0	2	0	0	0	0	0	0	2	1.1
425	S0919_CHABLIS	S	1994	listed uk	0.1	0	2	0	0	2	0	0	0	0	0	0	2	1.1
426	U9000_80_30_VERSAILLES	W3	NA	NA	0.1	0	2	0	0	2	0	0	0	0	0	0	2	1.1
427	W1048_WELLINGTON	W	1997	1st year listed uk	0.1	0	2	0	0	2	0	0	0	0	0	0	2	1.1
428	W1156_BRANDO	W	1999	1st year listed uk	0.1	0	2	0	0	2	0	0	0	0	0	0	2	1.1
429	W1184_ARLINGTON	W	2000	1st year listed uk	0.1	0	2	0	0	2	0	0	0	0	0	0	2	1.1
430	W1202_OXBOW	W	1999	1st year listed uk	0.1	0	2	0	0	2	0	0	0	0	0	0	2	1.1
431	W1280_A13_98	W	NA	NA	0.1	0	2	0	0	2	0	0	0	0	0	0	2	1.1
432	W1330_ROBIGUS	W	2002	1st year listed uk	0.1	0	2	0	0	2	0	0	0	0	0	0	2	1.1
433	W1333_ASHANTI	W	2001	1st year listed uk	0.1	0	2	0	0	2	0	0	0	0	0	0	2	1.1
434	W1407_AWARD	W	2002	1st year listed uk	0.1	0	2	0	0	2	0	2	2	0	0	0	2	1.3
435	W1825_TYRELL	W	2006	BR ref	0.1	0	2	0	0	2	0	0	0	0	0	0	2	1.1
436	W1727_MONTY	W	2006	1st year listed uk	0.1	0	2	0	0	2	0	0	0	0	0	0	2	1.1
437	W0371_JENA	W	1980	year genbank cz	0.3	0	2	0	0	2	0	0	0	0	0	0	2	1.1
438	W0328_DISPONENT	W	1975	year genbank cz	0.4	0	2	0	0	2	0	0	0	0	0	0	2	1.1
439	W0834_SOISSONS	W	1990	1st year listed uk	0.4	0	2	0	0	2	0	0	0	0	0	0	2	1.1
440	W1545_ZEBEDEE	W	2004	1st year listed uk	0.4	0	2	0	0	2	0	0	0	0	0	0	2	1.1
441	U100347_COURTOT	S1	1974	year genbank cz	0.6	0	2	0	0	2	0	0	0	0	0	0	2	1.1
442	W1463_EQUATOR	W	2003	1st year listed uk	0.6	0	2	0	0	2	0	0	0	0	0	0	2	1.1
443	W0724_EKLA	W	1988	year genbank cz	1	2	0	2	2	0	2	2	2	2	2	0	2	2.2
444	S0052_MARIS_DOVE	S	1971	year genbank cz	1.1	2	0	2	2	0	2	2	2	2	2	2	0	2.1
445	W1388_CORDIALE	W	2003	1st year listed uk	1.2	2	0	2	2	0	2	2	2	2	2	2	0	2.1
446	W1695_BOWINDO	W	2007	listed uk	1.3	2	0	2	2	0	2	2	2	2	2	2	0	2.1
447	W1933_ORBIT	W	2007	BR ref	1.3	0	2	0	2	0	2	2	2	2	2	2	0	2.3
448	U9036_THATCHER	S1,2	1934	year genbank cz	1.5	2	0	2	2	0	2	2	2	2	2	0	2	2.2
449	W1877_KWS_CURLEW	W	2006	BR ref	1.5	2	0	2	2	0	2	2	2	2	2	2	0	2.1
450	W1224_CYBER	W	1997	BR ref	1.6	2	0	2	2	0	2	2	2	2	2	2	0	2.1
451	W1222_ARRIVA	W	1999	1st year listed uk	1.8	2	0	2	2	0	2	2	2	2	2	2	0	2.1
452	W1667_BUZZER	W	2006	1st year listed uk	1.8	2	0	2	2	0	2	2	2	2	2	2	0	2.1
453	W1801_PANORAMA	W	2005	BR ref	1.8	2	0	2	2	0	2	2	2	2	2	2	0	2.1
454	W1880_KWS_STERLING	W	2006	BR ref	1.9	2	0	2	2	0	2	2	2	2	2	2	0	2.1
455	W1922_COCOON	W	2007	BR ref	1.9	2	0	2	2	0	2	2	2	2	2	2	0	2.1
456	W0798_CAMP_REMY	W	1980	listed france	2	2	0	2	2	0	2	2	2	2	2	0	2	2.2
457	W1573_AARDEN	W	2005	1st year listed uk	2	2	0	2	2	0	2	2	2	2	2	2	0	2.1
458	W1680_MUSKETEER	W	2005	1st year trial uk	2	2	0	2	2	0	2	2	2	2	2	2	0	2.1
459	W1725_DUXFORD	W	2006	1st year listed uk	2	2	0	2	2	0	2	2	2	2	2	2	0	2.1
460	W1746_WALPOLE	W	2005	BR ref	2	2	0	2	2	0	2	2	2	2	2	2	2	2.4
461	W0544_AXONA	W	1984	1st year listed uk	2.1	2	0	2	2	0	2	2	2	2	2	2	0	2.1
462	W1335_SCORPION_25	W	2001	1st year listed uk	2.1	2	0	2	2	0	2	2	2	2	2	2	0	2.1
463	W1726_LIMERICK	W	2006	1st year listed uk	2.1	2	0	2	2	0	2	2	2	2	2	2	0	2.1
464	S1117_RAFFLES	S	1997	listed uk	2.1	2	0	2	2	0	2	2	2	2	2	2	0	2.1
465	W1550_DOVER	W	2005	1st year listed uk	2.1	2	0	2	2	0	2	2	2	2	2	2	0	2.1
466	W1882_HORIZON	W	2006	BR ref	2.2	2	0	2	2	0	2	2	2	2	2	2	0	2.1
467	W1561_HYPERION	W	2004	1st year listed uk	2.2	2	0	2	2	0	2	2	2	2	2	2	0	2.1
468	W1599_BATTALION	W	2005	1st year listed uk	2.2	2	0	2	2	0	2	2	2	2	2	2	0	2.1
469	W1724_EMERALD	W	2007	listed uk	2.3	2	0	2	2	0	2	2	2	2	2	2	0	2.1
470	U9007_DW930861_509	U	NA	NA	2.4	2	0	2	2	0	2	2	2	2	2	2	0	2.1
471	W1336_WARLOCK_24	W	2001	1st year listed uk	2.4	2	0	2	2	0	2	2	2	2	2	2	0	2.1
472	W1469_SCANDIA	W	2003	1st year listed uk	2.4	2	0	2	2	0	2	2	2	2	2	2	0	2.1
473	W1883_KWS_QUARTZ	W	2006	BR ref	2.5	2	0	2	2	0	2	2	2	2	2	2	0	2.1
474	W1470_CHOICE*	W	2003	1st year listed uk	2.5	2	0	2	2	0	2	2	2	2	2	2	0	2.1
475	W1892_CADOGAN	W	2007	BR ref	2.5	0	2	0	2	0	2	2	2	2	2	2	0	2.3
476	U112547_ARONDE	S1	1962	year genbank cz	2.6	2	0	2	2	0	2	2	2	2	2	0	2	2.2
477	W1766_GALLANT	W	2005	BR ref	2.6	2	0	2	2	0	2	2	2	2	2	2	0	2.1
478	W1281_XI19	W	2000	1st year listed uk	2.9	2	0	2	2	0	2	2	2	2	2	2	0	2.1
479	W1811_GRAFTON	W	2005	BR ref	2.9	2	0	2	2	0	2	2	2	2	2	2	0	2.1
480	W1687_MARKSMAN**	W	2006	1st year listed uk	3	2	0	2	2	0	2	2	2	2	2	2	0	2.1
