# Supplementary material for: Genetic analysis of wheat sensitivity to the ToxB fungal effector from Pyrenophora tritici-repentis, the causal agent of tan spot
Source: Theor Appl Genet. 2020 Jan 8;133(3):935–50. doi: 10.1007/s00122-019-03517-8 (PMC7021774; doi:10.1007/s00122-019-03517-8)
Supplement: Supplementary file 8 — Supplementary file8 (XLSX 47 kb) [file 122_2019_3517_MOESM8_ESM.xlsx]

## Sheet: Supplementary Table 6 legend
	Supplementary Table 6. Gene models predicted in the super-contig spanning the Tsc2 locus derived from the ToxB sensitive wheat line 'Synthetic W9784’. Region 1 (interval defined by the peak of the MAGIC QTL, from SNPs Kukri_c148_1512 to BS00002660_51. Region 2 (defined as the GWAS interval encompassing hits 1-8, 10 and 12, from SNPs Kukri_c148_1512 to Kukri_c63748_1453). Region 3: the conservativ…

## Sheet: Supplementary Table 6
	Gene	Gene orientation	Uniprot derived function	Average % CDS found in CS Tsc2 region	Uniprot90 gene functional annotation	IWGSC RefSeq v1.0 annotation	IWGSC RefSeq v1.0 gene ID	Best 'Synthetic W7984’ CDS match	Best IWGSC RefSeq v1.0 CDS match	Number of identical matches (bp)	Synthetic W7984' CDS length (bp)	% nucleotide identity to 'Synthetic W7984' gene	Region 1	Region 2	Region 3
	jg1	-	Exocyst_subunit_Exo70_family_protein	93.299	Exocyst_subunit_Exo70_family_protein	NA	NA	NA	NA	NA	NA	NA			3
	jg2	+	ethylene-responsive_transcription_factor_1-like	73.3945	ethylene-responsive_transcription_factor_1-like	NA	NA	NA	NA	NA	NA	NA			3
	jg3	+	glutathione_S-transferase_T3-like	100	glutathione_S-transferase_T3-like	NA	NA	NA	NA	NA	NA	NA			3
	jg4	-	ADP-ribosylation_factor-related_protein	100	ADP-ribosylation_factor-related_protein	NA	NA	NA	NA	NA	NA	NA			3
	jg5	+	Endoglucanase	99.9546	Endoglucanase	NA	NA	NA	NA	NA	NA	NA			3
	jg6	-	eukaryotic_translation_initiation_factor_5B-like	100	eukaryotic_translation_initiation_factor_5B-like	NA	NA	NA	NA	NA	NA	NA			3
	jg7	-	uncharacterized_abhydrolase_domain-containing_protein_DDB_G0269086-like	99.9049	uncharacterized_abhydrolase_domain-containing_protein_DDB_G0269086-like	NA	NA	NA	NA	NA	NA	NA			3
	jg8	-	Retrotransposon_protein,_putative,_Ty3-gypsy_subclass	100	Retrotransposon_protein,_putative,_Ty3-gypsy_subclass	NA	NA	NA	NA	NA	NA	NA			3
	jg9	+	Exocyst_subunit_Exo70_family_protein	100	Exocyst_subunit_Exo70_family_protein	Exocyst_complex_component,_putative	TraesCS2B01G044100	jg9.t2	TraesCS2B01G044100.1	633	633	100			3
	jg10	+	NA	38.4259	Uncharacterised protein	NA	NA	NA	NA	NA	NA	NA			3
	jg11	-	Exocyst_subunit_Exo70_family_protein	100	Exocyst_subunit_Exo70_family_protein	Exocyst_complex_component,_putative	TraesCS2B01G044300	jg11.t3	TraesCS2B01G044300.1	1569	1569	100			3
	jg12	+	NA	100	Uncharacterised protein	NA	NA	NA	NA	NA	NA	NA			3
	jg13	-	Exocyst_subunit_Exo70_family_protein	95.9694	Exocyst_subunit_Exo70_family_protein	NA	NA	NA	NA	NA	NA	NA			3
	jg14	-	Exocyst_subunit_Exo70_family_protein	100	Exocyst_subunit_Exo70_family_protein	Exocyst_complex_component_7	TraesCS2B01G044400	jg14.t1	TraesCS2B01G044400.1	1926	1926	100			3
	jg15	-	Exocyst_subunit_Exo70_family_protein	100	Exocyst_subunit_Exo70_family_protein	Exocyst_complex_component,_putative	TraesCS2B01G044500	jg15.t1	TraesCS2B01G044500.1	699	699	100			3
	jg16	+	protein_ALP1-like	75.5149	protein_ALP1-like	NA	NA	NA	NA	NA	NA	NA			3
	jg17	-	Exocyst_subunit_Exo70_family_protein	88.6176	Exocyst_subunit_Exo70_family_protein	NA	NA	NA	NA	NA	NA	NA			3
	jg18	+	Exocyst_subunit_Exo70_family_protein	99.9537	Exocyst_subunit_Exo70_family_protein	Exocyst_complex_component,_putative	TraesCS2B01G044600	jg18.t1	TraesCS2B01G044600.1	1601	1602	99.9376			3
	jg19	-	NA	100	Uncharacterised protein	NA	NA	NA	NA	NA	NA	NA			3
	jg20	-	NA	100	Uncharacterised protein	NA	NA	NA	NA	NA	NA	NA			3
	jg21	+	NA	100	Uncharacterised protein	Plant_Tudor-like_RNA-binding_protein	TraesCS2B01G043500LC	jg21.t1	TraesCS2B01G043500LC.1	222	222	100			3
	jg22	+	Putative_disease_resistance_RPP13-like_protein_1	81.0745	Putative_disease_resistance_RPP13-like_protein_1	NA	NA	NA	NA	NA	NA	NA			3
	jg23	+	_Putative_disease_resistance_RPP13-like_protein	82.3834	Putative_disease_resistance_RPP13-like_protein	NA	NA	NA	NA	NA	NA	NA			3
	jg24	-	NA	100	Uncharacterised protein	NA	NA	NA	NA	NA	NA	NA			3
	jg25	-	NA	100	Uncharacterised protein	NA	NA	NA	NA	NA	NA	NA			3
	jg26	+	Exocyst_subunit_Exo70_family_protein	87.3676	Exocyst_subunit_Exo70_family_protein	NA	NA	NA	NA	NA	NA	NA			3
	jg27	-	NA	86.9159	Uncharacterised protein	NA	NA	NA	NA	NA	NA	NA			3
	jg28	+	neurofilament_heavy_polypeptide-like	46.5878	neurofilament_heavy_polypeptide-like	NA	NA	NA	NA	NA	NA	NA			3
	jg29	-	receptor-like_protein_12	86.9231	receptor-like_protein_12	NA	NA	NA	NA	NA	NA	NA			3
	jg30	+	Exocyst_subunit_Exo70_family_protein	97.6526	Exocyst_subunit_Exo70_family_protein	Exocyst_complex_component,_putative	TraesCS2B01G044800	jg30.t1	TraesCS2B01G044800.1	414	426	97.1831			3
	jg31	-	NA	100	Uncharacterised protein	NA	NA	NA	NA	NA	NA	NA			3
	jg32	-	Putative_disease_resistance_RPP13-like_protein	100	Putative_disease_resistance_RPP13-like_protein	NA	NA	NA	NA	NA	NA	NA			3
	jg33	+	NA	99.8333	Uncharacterised protein	NA	NA	NA	NA	NA	NA	NA			3
	jg34	-	receptor-like_protein_12	100	receptor-like_protein_12	NA	NA	NA	NA	NA	NA	NA			3
	jg35	-	Exocyst_subunit_Exo70_family_protein	94.0341	Exocyst_subunit_Exo70_family_protein	NA	NA	NA	NA	NA	NA	NA			3
	jg36	+	NA	1.57658	Uncharacterised protein	NA	NA	NA	NA	NA	NA	NA			3
	jg37	+	Putative_unclassified_retrotransposon_protein	42.248	Putative_unclassified_retrotransposon_protein	NA	NA	NA	NA	NA	NA	NA			3
	jg38	-	Exocyst_subunit_Exo70_family_protein	100	Exocyst_subunit_Exo70_family_protein	NA	NA	NA	NA	NA	NA	NA			3
	jg39	-	putative_disease_resistance_protein_RGA3	100	putative_disease_resistance_protein_RGA3	Disease_resistance_protein	TraesCS2B01G045100	jg39.t2	TraesCS2B01G045100.1	2466	2466	100			3
	jg40	+	vegetative_cell_wall_protein_gp1-like	53.111	vegetative_cell_wall_protein_gp1-like	NA	NA	NA	NA	NA	NA	NA			3
	jg41	+	Putative_prpol	86.0696	Putative_prpol	NA	NA	NA	NA	NA	NA	NA			3
	jg42	-	Exocyst_subunit_Exo70_family_protein	100	Exocyst_subunit_Exo70_family_protein	NA	NA	NA	NA	NA	NA	NA			3
	jg43	-	Exocyst_subunit_Exo70_family_protein	95.8577	Exocyst_subunit_Exo70_family_protein	Exocyst_complex_component,_putative	TraesCS2B01G045000	jg43.t1	TraesCS2B01G045000.1	545	585	93.1624			3
	jg44	-	Exocyst_subunit_Exo70_family_protein	95.5183	Exocyst_subunit_Exo70_family_protein	Exocyst_complex_component,_putative	TraesCS2B01G045200	jg44.t1	TraesCS2B01G045200.1	1456	1509	96.4877			3
	jg45	+	Putative_retrotransposon_gag_protein	56.7606	Putative_retrotransposon_gag_protein	NA	NA	NA	NA	NA	NA	NA			3
	jg46	-	Exocyst_subunit_Exo70_family_protein	94.8148	Exocyst_subunit_Exo70_family_protein	NA	NA	NA	NA	NA	NA	NA			3
	jg47	+	WAS/WASL-interacting_protein_family_member_1-like	99.9421	WAS/WASL-interacting_protein_family_member_1-like	NA	NA	NA	NA	NA	NA	NA			3
	jg48	-	NA	100	Uncharacterised protein	NA	NA	NA	NA	NA	NA	NA			3
	jg49	-	putative_disease_resistance_protein_RGA3	98.3709	putative_disease_resistance_protein_RGA3	Disease_resistance_protein	TraesCS2B01G045300	jg49.t1	TraesCS2B01G045300.1	3140	3192	98.3709			3
	jg50	-	Disease_resistance_protein_RGA2	100	Disease_resistance_protein_RGA2	NA	NA	NA	NA	NA	NA	NA			3
	jg51	-	Putative_disease_resistance_RPP13-like	100	Putative_disease_resistance_RPP13-like	NA	NA	NA	NA	NA	NA	NA			3
	jg52	-	NA	100	Uncharacterised protein	NA	NA	NA	NA	NA	NA	NA			3
	jg53	-	Putative_disease_resistance_RPP13-like_protein_1	96.4636	Putative_disease_resistance_RPP13-like_protein_1	Disease_resistance_protein_(NBS-LRR_class)_family	TraesCS2B01G045400	jg53.t1	TraesCS2B01G045400.1	913	975	93.641			3
	jg54	+	Retrotransposon_protein,_putative	62.3665	Retrotransposon_protein,_putative	NA	NA	NA	NA	NA	NA	NA			3
	jg55	-	NA	40.7407	Uncharacterised protein	NA	NA	NA	NA	NA	NA	NA			3
	jg56	-	microtubule_cross-linking_factor_1-like	90.5672	microtubule_cross-linking_factor_1-like	NA	NA	NA	NA	NA	NA	NA			3
	jg57	-	NA	99.6825	Uncharacterised protein	NA	NA	NA	NA	NA	NA	NA			3
	jg58	+	deoxyuridine_5'-triphosphate_nucleotidohydrolase-like	100	deoxyuridine_5'-triphosphate_nucleotidohydrolase-like	NA	NA	NA	NA	NA	NA	NA			3
	jg59	-	microtubule_cross-linking_factor_1-like	99.9614	microtubule_cross-linking_factor_1-like	NA	NA	NA	NA	NA	NA	NA			3
	jg60	-	NA	100	Uncharacterised protein	NA	NA	NA	NA	NA	NA	NA			3
	jg61	+	Transposon_protein,_putative	99.9631	Transposon_protein,_putative	NA	NA	NA	NA	NA	NA	NA			3
	jg62	-	uncharacterized_abhydrolase_domain-containing_protein_DDB_G0269086-like	100	uncharacterized_abhydrolase_domain-containing_protein_DDB_G0269086-like	NA	NA	NA	NA	NA	NA	NA			3
	jg63	-	protein_piccolo-like	99.9148	protein_piccolo-like	NA	NA	NA	NA	NA	NA	NA			3
	jg64	-	tRNA_guanosine-2'-O-methyltransferase_TRM11-like	100	tRNA_guanosine-2'-O-methyltransferase_TRM11-like	NA	NA	NA	NA	NA	NA	NA			3
	jg65	-	protein_MAIN-LIKE_1-like	100	protein_MAIN-LIKE_1-like	NA	NA	NA	NA	NA	NA	NA			3
	jg66	-	Putative_cysteine-rich_receptor-like_protein_kinase_20	80.112	Putative_cysteine-rich_receptor-like_protein_kinase_20	NA	NA	NA	NA	NA	NA	NA			3
	jg67	-	Retrotransposon_protein,_putative	100	Retrotransposon_protein,_putative	NA	NA	NA	NA	NA	NA	NA			3
	jg68	-	Putative_reverse_transcriptase	85.848	Putative_reverse_transcriptase	NA	NA	NA	NA	NA	NA	NA			3
	jg69	+	Exocyst_subunit_Exo70_family_protein	100	Exocyst_subunit_Exo70_family_protein	Exocyst_complex_component_EXO70B1	TraesCS2B01G045500	jg69.t1	TraesCS2B01G045500.1	621	621	100			3
	jg70	+	Polyprotein	99.7992	Polyprotein	NA	NA	NA	NA	NA	NA	NA			3
	jg71	+	formin-like_protein_1	99.9034	formin-like_protein_1	NA	NA	NA	NA	NA	NA	NA			3
	jg72	+	NA	100	Uncharacterised protein	NA	NA	NA	NA	NA	NA	NA			3
	jg73	-	NA	99.1968	Uncharacterised protein	NA	NA	NA	NA	NA	NA	NA			3
	jg74	+	disease_resistance_protein_RGA2-like	100	disease_resistance_protein_RGA2-like	NA	NA	NA	NA	NA	NA	NA			3
	jg75	+	disease_resistance_protein_RGA2-like	98.7179	disease_resistance_protein_RGA2-like	NBS-LRR-like_resistance_protein	TraesCS2B01G045600	jg75.t1	TraesCS2B01G045600.1	613	633	96.8404			3
	jg76	+	NA	94.8605	Uncharacterised protein	NA	NA	NA	NA	NA	NA	NA			3
	jg77	+	Putative_disease_resistance_RPP13-like_protein	100	Putative_disease_resistance_RPP13-like_protein	NBS-LRR-like_resistance_protein	TraesCS2B01G045700	jg77.t1	TraesCS2B01G045700.1	1222	1356	90.118			3
	jg78	-	NA	100	Uncharacterised protein	NA	NA	NA	NA	NA	NA	NA			3
	jg79	+	NA	100	Uncharacterised protein	wall_associated_kinase-like_6	TraesCS2B01G044600LC	jg79.t2	TraesCS2B01G044600LC.1	414	414	100			3
	jg80	-	Exocyst_subunit_Exo70_family_protein	99.9325	Exocyst_subunit_Exo70_family_protein	Exocyst_complex_component,_putative	TraesCS2B01G045800	jg80.t1	TraesCS2B01G045800.2	1160	1161	99.9139			3
	jg81	+	NA	26.2411	Uncharacterised protein	NA	NA	NA	NA	NA	NA	NA			3
	jg82	-	NA	96.9163	Uncharacterised protein	NA	NA	NA	NA	NA	NA	NA			3
	jg83	-	NA	95.664	Uncharacterised protein	NA	NA	NA	NA	NA	NA	NA			3
	jg84	+	E3_ubiquitin-protein_ligase_CHIP	31.2382	E3_ubiquitin-protein_ligase_CHIP	NA	NA	NA	NA	NA	NA	NA			3
	jg85	-	Wall-associated_receptor_kinase_5	81.7269	Wall-associated_receptor_kinase_5	NA	NA	NA	NA	NA	NA	NA			3
	jg86	-	Exocyst_subunit_Exo70_family_protein	97.8462	Exocyst_subunit_Exo70_family_protein	NA	NA	NA	NA	NA	NA	NA			3
	jg87	-	Transposase_(Fragment)	98.4314	Transposase_(Fragment)	Transposase	TraesCS2B01G044700LC	jg87.t1	TraesCS2B01G044700LC.1	502	510	98.4314			3
	jg88	+	Phosphatidylinositol_4-phosphate_5-kinase	4.17851	Phosphatidylinositol_4-phosphate_5-kinase	NA	NA	NA	NA	NA	NA	NA			3
	jg89	+	FBD-associated_F-box_protein	91.3372	putative_FBD-associated_F-box_protein	NA	NA	NA	NA	NA	NA	NA			3
	jg90	-	NA	97.1795	Uncharacterised protein	NA	NA	NA	NA	NA	NA	NA			3
	jg91	+	NA	98.2993	Uncharacterised protein	NA	NA	NA	NA	NA	NA	NA			3
	jg92	+	Exocyst_subunit_Exo70_family_protein	99.3153	Exocyst_subunit_Exo70_family_protein	Exocyst_complex_component_EXO70A1	TraesCS2B01G045900	jg92.t1	TraesCS2B01G045900.1	1606	1617	99.3197			3
	jg93	-	putative_disease_resistance_protein_RGA3	100	putative_disease_resistance_protein_RGA3	Disease_resistance_protein	TraesCS2B01G045400LC	jg93.t1	TraesCS2B01G045400LC.1	936	936	100			3
	jg94	-	disease_resistance_protein_RGA2-like	99.9453	disease_resistance_protein_RGA2-like	Disease_resistance_protein_(TIR-NBS-LRR_class)	TraesCS2B01G046000	jg94.t1	TraesCS2B01G046000.1	1826	1827	99.9453			3
	jg95	-	NA	100	Uncharacterised protein	NA	NA	NA	NA	NA	NA	NA			3
	jg96	+	putative_FBD-associated_F-box_protein_A	100	putative_FBD-associated_F-box_protein_A	NA	NA	NA	NA	NA	NA	NA			3
	jg97	-	NA	100	Uncharacterised protein	NA	NA	NA	NA	NA	NA	NA			3
	jg98	+	NA	100	Uncharacterised protein	NA	NA	NA	NA	NA	NA	NA			3
	jg99	-	mucin-17-like	99.9023	mucin-17-like	E3_ubiquitin-protein_ligase_SINA-like_10	TraesCS2B01G046300	jg99.t1	TraesCS2B01G046300.1	3984	3987	99.9248			3
2	jg100	-	U4/U6_small_nuclear_ribonucleoprotein_Prp31	100	U4/U6_small_nuclear_ribonucleoprotein_Prp31	U4/U6_small_nuclear_ribonucleoprotein_Prp31	TraesCS2B01G046400	jg100.t3	TraesCS2B01G046400.1	1431	1431	100		2	3
2	jg101	+	Bifunctional_3'-phosphoadenosine_5'-phosphosulfate_synthetase_2	100	Bifunctional_3'-phosphoadenosine_5'-phosphosulfate_synthetase_2	ATP_sulfurylase_(Sulfate_adenylyltransferase)	TraesCS2B01G046500	jg101.t2	TraesCS2B01G046500.1	582	582	100		2	3
	jg102	+	Zn-finger,_RanBP-type,_containing_protein	100	Zn-finger,_RanBP-type,_containing_protein	Zinc_finger_(Ran-binding)_family_protein	TraesCS2B01G046600	jg102.t1	TraesCS2B01G046600.1	999	999	100		2	3
	jg103	-	probable_carbohydrate_esteras	100	probable_carbohydrate_esteras	carbohydrate_esterase,_putative_(DUF303)	TraesCS2B01G046700	jg103.t1	TraesCS2B01G046700.1	579	579	100		2	3
	jg104	+	NA	100	Uncharacterised protein	NA	NA	NA	NA	NA	NA	NA		2	3
	jg105	-	NA	100	Uncharacterised protein	NA	NA	NA	NA	NA	NA	NA		2	3
	jg106	-	NA	99.7312	Uncharacterised protein	gamma-irradiation_and_mitomycin_c_induced_1	TraesCS2B01G045700LC	jg106.t1	TraesCS2B01G045700LC.1	371	372	99.7312		2	3
	jg107	+	NA	76.6854	Uncharacterised protein	NA	NA	NA	NA	NA	NA	NA		2	3
	jg108	+	ATP-dependent_DNA_helicase_Q5	100	ATP-dependent_DNA_helicase_Q5	NA	NA	NA	NA	NA	NA	NA		2	3
	jg109	-	Polyprotein	99.9734	Polyprotein	NA	NA	NA	NA	NA	NA	NA		2	3
	jg110	-	Putative_lectin_receptor_kinase	99.8963	Putative_lectin_receptor_kinase	NA	NA	NA	NA	NA	NA	NA		2	3
	jg111	+	Coatomer_subunit_beta'-2	99.9074	Coatomer_subunit_beta'-2	NA	NA	NA	NA	NA	NA	NA		2	3
	jg112	-	NA	100	Uncharacterised protein	NA	NA	NA	NA	NA	NA	NA		2	3
	jg113	+	NA	100	Uncharacterised protein	Teneurin-4	TraesCS2B01G045800LC	jg113.t1	TraesCS2B01G045800LC.1	747	747	100		2	3
	jg114	+	NA	100	Uncharacterised protein	Cyclolysin_secretion/processing_ATP-binding_protein_CyaB	TraesCS2B01G046000LC	jg114.t1	TraesCS2B01G046000LC.1	372	372	100		2	3
	jg115	+	NA	100	Uncharacterised protein	RNA-directed_DNA_polymerase_(reverse_transcriptase)-related_family_protein	TraesCS2B01G046100LC	jg115.t1	TraesCS2B01G046100LC.1	336	336	100		2	3
	jg116	+	NA	99.7807	Uncharacterised protein	Retrotransposon_protein,_putative,_unclassified,_expressed	TraesCS2B01G046200LC	jg116.t1	TraesCS2B01G046200LC.1	455	456	99.7807		2	3
	jg117	+	NA	99.5726	Uncharacterised protein	SHAGGY-like_kinase	TraesCS2B01G046300LC	jg117.t1	TraesCS2B01G046300LC.2	365	366	99.7268		2	3
	jg118	-	NA	100	Uncharacterised protein	NA	NA	NA	NA	NA	NA	NA		2	3
	jg119	+	NA	98.4127	Uncharacterised protein	NA	NA	NA	NA	NA	NA	NA		2	3
	jg120	+	Calnexin-like_protein_1	100	Calnexin-like_protein_1	Calreticulin/calnexin	TraesCS2B01G046500LC	jg120.t1	TraesCS2B01G046500LC.1	242	246	98.374		2	3
	jg121	+	NA	99.187	Uncharacterised protein	NA	NA	NA	NA	NA	NA	NA		2	3
	jg122	+	Retrotransposon_protein,_putative	98.9598	Retrotransposon_protein,_putative	NA	NA	NA	NA	NA	NA	NA		2	3
	jg123	-	Nicotianamine_synthase-like_5_protein	42.0969	Nicotianamine_synthase-like_5_protein	NA	NA	NA	NA	NA	NA	NA		2	3
	jg124	-	NA	98.1555	Uncharacterised protein	Hfr-2-like_protein	TraesCS2B01G047200	jg124.t1	TraesCS2B01G047200.1	745	759	98.1555		2	3
	jg125	+	Chitinase_2	62.9742	Chitinase_2	NA	NA	NA	NA	NA	NA	NA		2	3
	jg126	-	Heat_shock_protein_Hsp90	97.1985	Heat_shock_protein_Hsp90	NA	NA	NA	NA	NA	NA	NA		2	3
	jg127	-	nascent_polypeptide-associated_complex_subunit_alpha,_muscle-specific_form-like	2.23005	nascent_polypeptide-associated_complex_subunit_alpha,_muscle-specific_form-like	NA	NA	NA	NA	NA	NA	NA		2	3
	jg128	+	NA	97.2719	Uncharacterised protein	NA	NA	NA	NA	NA	NA	NA		2	3
	jg129	+	NA	100	Uncharacterised protein	NA	NA	NA	NA	NA	NA	NA		2	3
	jg130	-	NA	99.4186	Uncharacterised protein	Eukaryotic_translation_initiation_factor_3_subunit_A	TraesCS2B01G047200LC	jg130.t1	TraesCS2B01G047200LC.1	494	495	99.798		2	3
	jg131	+	LRR_receptor-like_serine/threonine-protein_kinase	99.8705	LRR_receptor-like_serine/threonine-protein_kinase	Receptor-kinase,_putative	TraesCS2B01G047800	jg131.t1	TraesCS2B01G047800.1	3530	3534	99.8868		2	3
	jg132	-	GTP_cyclohydrolase_1-like	99.6139	GTP_cyclohydrolase_1-like	NA	NA	NA	NA	NA	NA	NA		2	3
	jg133	-	NA	100	Uncharacterised protein	NA	NA	NA	NA	NA	NA	NA		2	3
	jg134	-	NA	98.7768	Uncharacterised protein	NA	NA	NA	NA	NA	NA	NA		2	3
	jg135	-	NA	99.7354	Uncharacterised protein	NA	NA	NA	NA	NA	NA	NA		2	3
	jg136	-	Glyoxylate_reductase	71.717	Glyoxylate_reductase	NA	NA	NA	NA	NA	NA	NA		2	3
	jg137	-	NA	95.6349	Uncharacterised protein	NA	NA	NA	NA	NA	NA	NA		2	3
	jg138	+	putative_nuclease_HARBI1	98.8604	putative_nuclease_HARBI1	NA	NA	NA	NA	NA	NA	NA		2	3
	jg139	+	NA	49.5798	Uncharacterised protein	NA	NA	NA	NA	NA	NA	NA		2	3
	jg140	-	Glyoxylate_reductase	99.4872	Glyoxylate_reductase	Glyoxylate_reductase/hydroxypyruvate_reductase	TraesCS2B01G048000	jg140.t1	TraesCS2B01G048000.1	970	975	99.4872		2	3
	jg141	-	protein_trichome_birefringence-like_9	93.8754	protein_trichome_birefringence-like_9	NA	NA	NA	NA	NA	NA	NA		2	3
	jg142	+	Glyoxylate_reductase	97.5253	Glyoxylate_reductase	Glyoxylate_reductase/hydroxypyruvate_reductase	TraesCS2B01G048100	jg142.t1	TraesCS2B01G048100.1	1009	1035	97.4879		2	3
	jg143	+	Calvin_cycle_protein_CP12-1,_chloroplastic	100	Calvin_cycle_protein_CP12-1,_chloroplastic	Glyceraldehyde-3-phosphate_dehydrogenase	TraesCS2B01G048200	jg143.t1	TraesCS2B01G048200.1	381	381	100		2	3
	jg144	-	Cohesin_subunit_SA-1	99.0893	Cohesin_subunit_SA-1	B3_domain-containing_protein	TraesCS2B01G048200LC	jg144.t2	TraesCS2B01G048200LC.1	577	594	97.138		2	3
	jg145	+	Acyl-CoA-binding_domain-containing_protein_4	95.6072	Acyl-CoA-binding_domain-containing_protein_4	NA	NA	NA	NA	NA	NA	NA		2	3
	jg146	-	zinc_finger_MYM-type_protein_1-like	100	zinc_finger_MYM-type_protein_1-like	TTF-type_zinc_finger_protein_with_HAT_dimerization_domain	TraesCS2B01G048300LC	jg146.t1	TraesCS2B01G048300LC.1	363	363	100		2	3
	jg147	-	NA	5.50162	Uncharacterised protein	NA	NA	NA	NA	NA	NA	NA		2	3
	jg148	+	Calvin_cycle_protein_CP12-1,_chloroplastic	98.6877	Calvin_cycle_protein_CP12-1,_chloroplastic	NA	NA	NA	NA	NA	NA	NA		2	3
	jg149	-	NA	93.8534	Uncharacterised protein	Protein_translocase_subunit_SecA	TraesCS2B01G048400LC	jg149.t1	TraesCS2B01G048400LC.1	783	846	92.5532		2	3
	jg150	+	lysine-specific_demethylase_9	97.5904	lysine-specific_demethylase_9	LOW_protein:_M-phase_inducer_phosphatase-like_protein	TraesCS2B01G048300	jg150.t1	TraesCS2B01G048300.1	486	498	97.5904		2	3
	jg151	-	NA	98.463	Uncharacterised protein	NA	NA	NA	NA	NA	NA	NA		2	3
	jg152	-	NA	99.5169	Uncharacterised protein	NA	NA	NA	NA	NA	NA	NA		2	3
	jg153	-	NA	96.6102	Uncharacterised protein	NA	NA	NA	NA	NA	NA	NA		2	3
	jg154	+	Transposon_protein,_putative,_mutator_sub-class	87.8507	Transposon_protein,_putative,_mutator_sub-class	NA	NA	NA	NA	NA	NA	NA		2	3
	jg155	+	NA	97.4747	Uncharacterised protein	NA	NA	NA	NA	NA	NA	NA		2	3
	jg156	+	NA	98.5772	Uncharacterised protein	NA	NA	NA	NA	NA	NA	NA		2	3
	jg157	+	Chalcone_synthase_2	97.6115	Chalcone_synthase_2	Chalcone_synthase	TraesCS2B01G048400	jg157.t1	TraesCS2B01G048400.1	1146	1185	96.7089		2	3
	jg158	-	Glyoxylate_reductase	96.9274	Glyoxylate_reductase	Glyoxylate_reductase/hydroxypyruvate_reductase	TraesCS2B01G048500	jg158.t1	TraesCS2B01G048500.1	981	1014	96.7456	1	2	3
	jg159	-	Putative_acetyltransferase	99.9005	Putative_acetyltransferase	NA	NA	NA	NA	NA	NA	NA	1	2	3
	jg160	-	Arginase_isoform_1	100	Arginase_isoform_1	Arginase	TraesCS2B01G048700	jg160.t1	TraesCS2B01G048700.1	1251	1251	100	1	2	3
	jg161	-	Putative_acetyltransferase	99.0215	Putative_acetyltransferase	NA	NA	NA	NA	NA	NA	NA	1	2	3
	jg162	+	Putative_acetyltransferase	98.3791	Putative_acetyltransferase	HXXXD-type_acyl-transferase_family_protein	TraesCS2B01G048900	jg162.t1	TraesCS2B01G048900.1	1397	1419	98.4496	1	2	3
	jg163	-	Putative_acetyltransferase	84.8156	Putative_acetyltransferase	NA	NA	NA	NA	NA	NA	NA	1	2	3
	jg164	+	NA	4.65116	Uncharacterised protein	NA	NA	NA	NA	NA	NA	NA	1	2	3
	jg165	-	NA	100	Uncharacterised protein	NA	NA	NA	NA	NA	NA	NA	1	2	3
	jg166	-	LRR_receptor-like_serine/threonine-protein_kinase,_putative	0.807868	LRR_receptor-like_serine/threonine-protein_kinase,_putative	NA	NA	NA	NA	NA	NA	NA	1	2	3
	jg167	+	Exocyst_subunit_Exo70_family_protein	1.26414	Exocyst_subunit_Exo70_family_protein	NA	NA	NA	NA	NA	NA	NA	1	2	3
	jg168	-	NA	43.6563	Uncharacterised protein	NA	NA	NA	NA	NA	NA	NA	1	2	3
	jg169	+	Putative_glucuronosyltransferase_GUT1	94.1033	Putative_glucuronosyltransferase_GUT1	NA	NA	NA	NA	NA	NA	NA	1	2	3
	jg170	+	Acetyl-CoA_C-acetyl_transferase	99.7735	Acetyl-CoA_C-acetyl_transferase	NA	NA	NA	NA	NA	NA	NA	1	2	3
	jg171	+	NA	69.6145	Uncharacterised protein	NA	NA	NA	NA	NA	NA	NA	1	2	3
	jg172	+	LRR_receptor-like_serine/threonine-protein_kinase_EFR	98.7735	LRR_receptor-like_serine/threonine-protein_kinase_EFR	NA	NA	NA	NA	NA	NA	NA	1	2	3
	jg173	-	Terpene_cyclase/mutase_family_member	99.7484	Terpene_cyclase/mutase_family_member	Terpene_cyclase/mutase_family_member	TraesCS2B01G049300	jg173.t2	TraesCS2B01G049300.2	2257	2268	99.515	1	2	3
	jg174	+	Omega-6_fatty_acid_desaturase,_endoplasmic_reticulum_isozyme_2	99.1525	Omega-6_fatty_acid_desaturase,_endoplasmic_reticulum_isozyme_2	NA	NA	NA	NA	NA	NA	NA	1	2	3
	jg175	+	microtubule_cross-linking_factor_1-like	10.1099	microtubule_cross-linking_factor_1-like	NA	NA	NA	NA	NA	NA	NA	1	2	3
	jg176	-	Terpene_cyclase/mutase_family_member	98.2874	Terpene_cyclase/mutase_family_member	NA	NA	NA	NA	NA	NA	NA	1	2	3
	jg177	-	protein_trichome_birefringence-like_9	64.2857	protein_trichome_birefringence-like_9	NA	NA	NA	NA	NA	NA	NA	1	2	3
	jg178	+	NA	98.9316	Uncharacterised protein	NA	NA	NA	NA	NA	NA	NA	1	2	3
	jg179	-	NA	98.8138	Uncharacterised protein	Epstein-Barr_virus_EBNA-1-like_protein	TraesCS2B01G049700LC	jg179.t1	TraesCS2B01G049700LC.1	896	906	98.8962	1	2	3
	jg180	+	Auxin-induced_protein_5NG4	98.3092	Auxin-induced_protein_5NG4	NA	NA	NA	NA	NA	NA	NA	1	2	3
	jg181	+	WAS/WASL-interacting_protein_family_member_3-like	99.0246	WAS/WASL-interacting_protein_family_member_3-like	NA	NA	NA	NA	NA	NA	NA	1	2	3
	jg182	-	NA	97.549	Uncharacterised protein	NA	NA	NA	NA	NA	NA	NA	1	2	3
	jg183	+	microtubule_cross-linking_factor_1-like	80.414	microtubule_cross-linking_factor_1-like	NA	NA	NA	NA	NA	NA	NA	1	2	3
	jg184	+	microtubule_cross-linking_factor_1-like	91.4645	microtubule_cross-linking_factor_1-like	NA	NA	NA	NA	NA	NA	NA	1	2	3
	jg185	-	Putative_polyprotein	96.4317	Putative_polyprotein	NA	NA	NA	NA	NA	NA	NA	1	2	3
	jg186	-	Putative_polyprotein	94.6405	Putative_polyprotein	NA	NA	NA	NA	NA	NA	NA	1	2	3
	jg187	-	Putative_polyprotein	86.4178	Putative_polyprotein	NA	NA	NA	NA	NA	NA	NA	1	2	3
	jg188	-	Cytochrome_P450_CYP51H1	94.8282	Cytochrome_P450_CYP51H1	NA	NA	NA	NA	NA	NA	NA	1	2	3
	jg189	-	Retrotransposon_protein,_putative	99.5628	Retrotransposon_protein,_putative	Retrotransposon_protein,_putative,_unclassified	TraesCS2B01G050000LC	jg189.t1	TraesCS2B01G050000LC.1	824	894	92.17	1	2	3
	jg190	-	NA	99.5556	Uncharacterised protein	Endonuclease/exonuclease/phosphatase_family_protein	TraesCS2B01G050100LC	jg190.t1	TraesCS2B01G050100LC.1	224	225	99.5556	1	2	3
	jg191	-	Uncharacterised_protein	98.5269	Uncharacterised protein	NA	NA	NA	NA	NA	NA	NA	1	2	3
	jg192	+	MAP7_domain-containing_protein_1-like	98.8372	MAP7_domain-containing_protein_1-like	NA	NA	NA	NA	NA	NA	NA	1	2	3
	jg193	+	WD_repeat-containing_protein_26	99.6039	WD_repeat-containing_protein_26	NA	NA	NA	NA	NA	NA	NA	1	2	3
	jg194	+	mucin-17-like	98.6286	mucin-17-like	NA	NA	NA	NA	NA	NA	NA	1	2	3
	jg195	-	protein_FAR1-RELATED_SEQUENCE_5-like	99.6732	protein_FAR1-RELATED_SEQUENCE_5-like	Protein_FAR1-RELATED_SEQUENCE_5	TraesCS2B01G050300LC	jg195.t1	TraesCS2B01G050300LC.1	305	306	99.6732	1	2	3
	jg196	+	Adenylate_kinase	100	Adenylate_kinase	Adenylate_kinase	TraesCS2B01G049600	jg196.t1	TraesCS2B01G049600.1	732	732	100	1	2	3
	jg197	+	UNC93-like_protein_1	74.6431	UNC93-like_protein_1	NA	NA	NA	NA	NA	NA	NA	1	2	3
	jg198	+	Uncharacterised_protein	99.6124	Uncharacterised protein	NA	NA	NA	NA	NA	NA	NA	1	2	3
	jg199	-	RING-type_E3_ubiquitin_transferase	96.7008	RING-type_E3_ubiquitin_transferase	NA	NA	NA	NA	NA	NA	NA	1	2	3
	jg200	+	Obtusifoliol_14-alpha_demethylase	100	Obtusifoliol_14-alpha_demethylase	NA	NA	NA	NA	NA	NA	NA	1	2	3
	jg201	+	Obtusifoliol_14-alpha_demethylase	98.9247	Obtusifoliol_14-alpha_demethylase	Cytochrome_P450-like_protein	TraesCS2B01G049800	jg201.t1	TraesCS2B01G049800.1	997	1023	97.4585	1	2	3
	jg202	-	NA	97.2477	Uncharacterised protein	NA	NA	NA	NA	NA	NA	NA	1	2	3
	jg203	+	Protein_argonaute_1D	99.4202	Protein_argonaute_1D	NA	NA	NA	NA	NA	NA	NA	1	2	3
	jg204	-	NA	4.11985	Uncharacterised protein	NA	NA	NA	NA	NA	NA	NA	1	2	3
	jg205	+	NA	10.5639	Uncharacterised protein	NA	NA	NA	NA	NA	NA	NA	1	2	3
	jg206	+	Homeobox_protein_knotted-1-like_12	84.1682	Homeobox_protein_knotted-1-like_12	NA	NA	NA	NA	NA	NA	NA	1	2	3
	jg207	-	NA	76.8889	Uncharacterised protein	NA	NA	NA	NA	NA	NA	NA	1	2	3
	jg208	+	Obtusifoliol_14-alpha_demethylase	99.4385	Obtusifoliol_14-alpha_demethylase	NA	NA	NA	NA	NA	NA	NA	1	2	3
	jg209	+	NA	99.0215	Uncharacterised protein	NA	NA	NA	NA	NA	NA	NA	1	2	3
	jg210	+	NA	66.3248	Uncharacterised protein	NA	NA	NA	NA	NA	NA	NA	1	2	3
	jg211	+	ethylene-responsive_transcription_factor_2-like	98.8034	ethylene-responsive_transcription_factor_2-like	NA	NA	NA	NA	NA	NA	NA	1	2	3
	jg212	+	Dirigent_protein	97.459	Dirigent_protein	NA	NA	NA	NA	NA	NA	NA	1	2	3
	jg213	+	Dirigent_protein	99.6668	Dirigent_protein	Dirigent_protein	TraesCS2B01G050100	jg213.t2	TraesCS2B01G050100.1	933	936	99.6795	1	2	3
	jg214	+	Dirigent_protein	99.8984	Dirigent_protein	Dirigent_protein	TraesCS2B01G050200	jg214.t1	TraesCS2B01G050200.1	929	930	99.8925	1	2	3
	jg215	+	serpin-Z2A-like	99.6876	serpin-Z2A-like	NA	NA	NA	NA	NA	NA	NA	1	2	3
	jg216	+	serpin-Z2A-like	99.6023	serpin-Z2A-like	NA	NA	NA	NA	NA	NA	NA	1	2	3
	jg217	-	NA	99.5652	Uncharacterised protein	NA	NA	NA	NA	NA	NA	NA	1	2	3
	jg218	-	NA	100	Uncharacterised protein	NA	NA	NA	NA	NA	NA	NA	1	2	3
	jg219	+	serpin-Z2A-like	96.2663	serpin-Z2A-like	NA	NA	NA	NA	NA	NA	NA	1	2	3
	jg220	-	NA	33.4756	Uncharacterised protein	NA	NA	NA	NA	NA	NA	NA	1	2	3
	jg221	-	Putative_reverse_transcriptase	1.5261	Putative_reverse_transcriptase	NA	NA	NA	NA	NA	NA	NA	1	2	3
	jg222	+	Pop3_peptide	97.8556	Pop3_peptide	Stress_responsive_A/B_barrel_domain_protein	TraesCS2B01G050300	jg222.t1	TraesCS2B01G050300.1	329	336	97.9167	1	2	3
	jg223	+	stress-response_A/B_barrel_domain-containing_protein_HS1-like	99.6644	stress-response_A/B_barrel_domain-containing_protein_HS1-like	Stress_responsive_A/B_barrel_domain_protein	TraesCS2B01G050400	jg223.t1	TraesCS2B01G050400.1	335	336	99.7024	1	2	3
	jg224	-	Putative_WRKY_transcription_factor_16	99.8944	Putative_WRKY_transcription_factor_16	Disease_resistance_protein_(TIR-NBS-LRR_class)	TraesCS2B01G050500	jg224.t1	TraesCS2B01G050500.1	3182	3192	99.6867	1	2	3
	jg225	-	Subtilisin-like_protease	100	Subtilisin-like_protease	dimethylallyl,_adenosine_tRNA_methylthiotransferase	TraesCS2B01G050600	jg225.t1	TraesCS2B01G050600.1	747	747	100	1	2	3
	jg226	-	Subtilisin-like_protease	99.3382	Subtilisin-like_protease	Subtilisin-like_protease	TraesCS2B01G050700	jg226.t1	TraesCS2B01G050700.1	1288	1335	96.4794	1	2	3
	jg227	-	Subtilisin-like_serine_endopeptidase_family_protein_isoform_1	98.5085	Subtilisin-like_serine_endopeptidase_family_protein_isoform_1	Subtilisin-like_protease	TraesCS2B01G050800	jg227.t1	TraesCS2B01G050800.1	2293	2328	98.4966	1	2	3
	jg228	+	NA	96.319	Uncharacterised protein	NA	NA	NA	NA	NA	NA	NA	1	2	3
	jg229	-	1-aminocyclopropane-1-carboxylate_oxidase-like_protein_1	99.9084	1-aminocyclopropane-1-carboxylate_oxidase-like_protein_1	2-oxoglutarate_(2OG)_and_Fe(II)-dependent_oxygenase_superfamily_protein,_putative	TraesCS2B01G050900	jg229.t1	TraesCS2B01G050900.1	1091	1092	99.9084	1	2	3
	jg230	+	NA	98.7931	Uncharacterised protein	NA	NA	NA	NA	NA	NA	NA	1	2	3
	jg231	-	Retrotransposon_protein	98.6848	Retrotransposon_protein	NA	NA	NA	NA	NA	NA	NA	1	2	3
	jg232	-	NA	99.8476	Uncharacterised protein	NA	NA	NA	NA	NA	NA	NA	1	2	3
	jg233	-	Putative_cullin-associated_and_neddylation-dissociated_1	99.9276	Putative_cullin-associated_and_neddylation-dissociated_1	Cullin-associated_NEDD8-dissociated_protein_1	TraesCS2B01G051000	jg233.t3	TraesCS2B01G051000.1	3288	3294	99.8179	1	2	3
	jg234	-	NA	99.6023	Uncharacterised protein	NA	NA	NA	NA	NA	NA	NA	1		3
	jg235	+	NA	88.2353	Uncharacterised protein	NA	NA	NA	NA	NA	NA	NA	1		3
	jg236	-	3-oxo-5-alpha-steroid_4-dehydrogenase,_C-terminal	79.4509	3-oxo-5-alpha-steroid_4-dehydrogenase,_C-terminal	NA	NA	NA	NA	NA	NA	NA	1		3
	jg237	-	L-gulonolactone_oxidase	100	L-gulonolactone_oxidase	NA	NA	NA	NA	NA	NA	NA	1		3
	jg238	-	NA	100	Uncharacterised protein	L-gulonolactone_oxidase	TraesCS2B01G051600LC	jg238.t1	TraesCS2B01G051600LC.1	291	291	100	1		3
	jg239	-	UDP-glucose	100	UDP-glucose	NA	NA	NA	NA	NA	NA	NA	1		3
	jg240	-	L-gulonolactone_oxidase	99.863	L-gulonolactone_oxidase	NA	NA	NA	NA	NA	NA	NA	1		3
	jg241	-	NA	100	Uncharacterised protein	NA	NA	NA	NA	NA	NA	NA	1		3
	jg242	-	Uncharacterised_protein	100	Uncharacterised protein	NA	NA	NA	NA	NA	NA	NA	1		3
	jg243	+	Protein_kinase_APK1A,_chloroplastic	100	Protein_kinase_APK1A,_chloroplastic	NA	NA	NA	NA	NA	NA	NA	1		3
	jg244	-	NA	39.3229	Uncharacterised protein	NA	NA	NA	NA	NA	NA	NA	1		3
	jg245	+	cysteine-rich_receptor-like_protein_kinase_29	100	cysteine-rich_receptor-like_protein_kinase_29	Receptor-like_protein_kinase	TraesCS2B01G051500	jg245.t2	TraesCS2B01G051500.2	1485	1485	100			3
	jg246	+	Putative_cysteine-rich_receptor-like_protein_kinase_23	100	Putative_cysteine-rich_receptor-like_protein_kinase_23	NA	NA	NA	NA	NA	NA	NA			3
	jg247	+	Beta-glucosidase_45,_putative	100	Beta-glucosidase_45,_putative	Beta-glucosidase	TraesCS2B01G051600	jg247.t2	TraesCS2B01G051600.2	1227	1227	100			3
	jg248	-	NA	100	Uncharacterised protein	NA	NA	NA	NA	NA	NA	NA			3
	jg249	-	RING/U-box_superfamily_protein	100	RING/U-box_superfamily_protein	RING/U-box_superfamily_protein	TraesCS2B01G051700	jg249.t1	TraesCS2B01G051700.1	1485	1485	100			3
	jg250	-	NA	100	Uncharacterised protein	NA	NA	NA	NA	NA	NA	NA			3
	jg251	-	WD_repeat-containing_protein_87-like	100	WD_repeat-containing_protein_87-like	NA	NA	NA	NA	NA	NA	NA			3
	jg252	-	Zinc_finger_family_protein_isoform_2	100	Zinc_finger_family_protein_isoform_2	23S_rRNA_(Uracil-5-)-methyltransferase	TraesCS2B01G051800	jg252.t1	TraesCS2B01G051800.1	2688	2688	100			3
	jg253	+	Ankyrin_repeat_family_protein-like	100	Ankyrin_repeat_family_protein-like	Ankyrin_repeat_family_protein-like	TraesCS2B01G051900	jg253.t7	TraesCS2B01G051900.4	2418	2418	100			3
	jg254	-	NA	100	Uncharacterised protein	NA	NA	NA	NA	NA	NA	NA			3
	jg255	-	NA	99.7549	Uncharacterised protein	NA	NA	NA	NA	NA	NA	NA			3
	jg256	-	NA	100	Uncharacterised protein	Glutamyl-tRNA(Gln)_amidotransferase_subunit_B,_chloroplastic/mitochondrial	TraesCS2B01G052100	jg256.t1	TraesCS2B01G052100.1	1245	1245	100			3
	jg257	-	Uncharacterised_protein	71.9577	Uncharacterised protein	NA	NA	NA	NA	NA	NA	NA			3
	jg258	+	NA	100	Uncharacterised protein	NA	NA	NA	NA	NA	NA	NA			3
	jg259	-	NA	100	Uncharacterised protein	NA	NA	NA	NA	NA	NA	NA			3
	jg260	+	Exocyst_subunit_Exo70_family_protein	100	Exocyst_subunit_Exo70_family_protein	NA	NA	NA	NA	NA	NA	NA			3
	jg261	-	Putative_gag-pol_polyprotei	100	Putative_gag-pol_polyprotei	Retrovirus-related_Pol_polyprotein_from_transposon_TNT_1-94	TraesCS2B01G052400LC	jg261.t1	TraesCS2B01G052400LC.1	315	315	100			3
	jg262	-	UDP-glucose	100	UDP-glucose	Retrovirus-related_Pol_polyprotein_from_transposon_TNT_1-94	TraesCS2B01G052500LC	jg262.t1	TraesCS2B01G052500LC.1	891	891	100			3
	jg263	-	NA	100	Uncharacterised protein	RNA-binding_(RRM/RBD/RNP_motifs)_family_protein	TraesCS2B01G052700LC	jg263.t1	TraesCS2B01G052700LC.1	384	384	100			3
	jg264	-	Retrovirus-related_Pol_polyprotein_from_transposon_TNT_1-94	100	Retrovirus-related_Pol_polyprotein_from_transposon_TNT_1-94	Retrovirus-related_Pol_polyprotein_from_transposon_TNT_1-94	TraesCS2B01G052800LC	jg264.t1	TraesCS2B01G052800LC.1	459	459	100			3
	jg265	-	Retrovirus-related_Pol_polyprotein_from_transposon_TNT_1-94	100	Retrovirus-related_Pol_polyprotein_from_transposon_TNT_1-94	Retrovirus-related_Pol_polyprotein_from_transposon_TNT_1-94	TraesCS2B01G053000LC	jg265.t1	TraesCS2B01G053000LC.1	954	954	100			3
	jg266	-	Reverse_transcriptase	99.9387	Reverse_transcriptase	Retrovirus-related_Pol_polyprotein_from_transposon_TNT_1-94	TraesCS2B01G053100LC	jg266.t1	TraesCS2B01G053100LC.1	1565	1632	95.8946			3
	jg267	+	NA	100	Uncharacterised protein	NA	NA	NA	NA	NA	NA	NA			3
	jg268	-	Exocyst_subunit_Exo70_family_protein	99.9647	Exocyst_subunit_Exo70_family_protein	NA	NA	NA	NA	NA	NA	NA			3
	jg269	-	Putative_copia-type_pol_polyprotein	100	Putative_copia-type_pol_polyprotein	NA	NA	NA	NA	NA	NA	NA			3
	jg270	+	Putative_pentatricopeptide_repeat-containing_protein	100	Putative_pentatricopeptide_repeat-containing_protein	transmembrane_protein,_putative_(DUF594)	TraesCS2B01G052200	jg270.t1	TraesCS2B01G052200.1	2052	2052	100			3
	jg271	+	Aspartic_proteinase_nepenthesin-2	100	Aspartic_proteinase_nepenthesin-2	NA	NA	NA	NA	NA	NA	NA			3
	jg272	+	BZIP-like_protein	100	BZIP-like_protein	NA	NA	NA	NA	NA	NA	NA			3
	jg273	+	NA	100	Uncharacterised protein	NA	NA	NA	NA	NA	NA	NA			3
	jg274	-	NA	100	Uncharacterised protein	NA	NA	NA	NA	NA	NA	NA			3
	jg275	-	Uncharacterised_protein	100	Uncharacterised protein	NA	NA	NA	NA	NA	NA	NA			3
	jg276	+	NA	100	Uncharacterised protein	NA	NA	NA	NA	NA	NA	NA			3
	jg277	-	NA	100	Uncharacterised protein	NA	NA	NA	NA	NA	NA	NA			3
	jg278	+	Putative_polyprotein	100	Putative_polyprotein	NA	NA	NA	NA	NA	NA	NA			3
	jg279	-	protein_MAIN-LIKE_2-like	100	protein_MAIN-LIKE_2-like	NA	NA	NA	NA	NA	NA	NA			3
	jg280	+	NA	100	Uncharacterised protein	NA	NA	NA	NA	NA	NA	NA			3
	jg281	-	F-box_domain_containing_protein	55.0847	F-box_domain_containing_protein	NA	NA	NA	NA	NA	NA	NA			3
	jg282	+	NA	100	Uncharacterised protein	Polyribonucleotide_nucleotidyltransferase	TraesCS2B01G054000LC	jg282.t1	TraesCS2B01G054000LC.1	408	408	100			3
	jg283	-	Histone_acetyltransferase	100	Histone_acetyltransferase	Histone_acetyltransferase	TraesCS2B01G052300	jg283.t2	TraesCS2B01G052300.4	3561	3561	100			3
	jg284	-	putative_disease_resistance_RPP13-like_protein_3	100	putative_disease_resistance_RPP13-like_protein_3	NBS-LRR_class_disease_resistance_protein	TraesCS2B01G052400	jg284.t1	TraesCS2B01G052400.2	1011	1011	100			3
	jg285	-	wiskott-Aldrich_syndrome_protein_homolog_1-like	100	wiskott-Aldrich_syndrome_protein_homolog_1-like	NA	NA	NA	NA	NA	NA	NA			3
	jg286	-	Anthranilate_synthase_component_I-1,_chloroplastic	100	Anthranilate_synthase_component_I-1,_chloroplastic	NA	NA	NA	NA	NA	NA	NA			3
	jg287	-	Putative_serine/threonine-protein_kinase_Cx32	100	Putative_serine/threonine-protein_kinase_Cx32	Protein_kinase	TraesCS2B01G052500	jg287.t1	TraesCS2B01G052500.1	393	393	100			3
	jg288	+	nucleolin-like	100	nucleolin-like	NA	NA	NA	NA	NA	NA	NA			3
	jg289	+	nucleolar_and_coiled-body_phosphoprotein_1-like	100	nucleolar_and_coiled-body_phosphoprotein_1-like	Regulator_of_chromosome_condensation_(RCC1)_family_protein	TraesCS2B01G054400LC	jg289.t1	TraesCS2B01G054400LC.1	798	798	100			3
	jg290	-	Putative_serine/threonine-protein_kinase_Cx32	99.9534	Putative_serine/threonine-protein_kinase_Cx32	NA	NA	NA	NA	NA	NA	NA			3
	jg291	-	Nucleotide-diphospho-sugar_transferase_family_protein	100	Nucleotide-diphospho-sugar_transferase_family_protein	Glycosyltransferase	TraesCS2B01G052600	jg291.t1	TraesCS2B01G052600.1	1164	1164	100			3
	jg292	+	Retrotransposon_protein	99.9342	Retrotransposon_protein	NA	NA	NA	NA	NA	NA	NA			3
	jg293	+	NA	100	Uncharacterised protein	NA	NA	NA	NA	NA	NA	NA			3
	jg294	-	Retrotransposon_protein,_putative	99.8761	Retrotransposon_protein,_putative	NA	NA	NA	NA	NA	NA	NA			3
	jg295	-	Endonuclease/exonuclease/phosphatase_family_protein	99.7967	Endonuclease/exonuclease/phosphatase_family_protein	Endonuclease/exonuclease/phosphatase_family_protein	TraesCS2B01G054700LC	jg295.t1	TraesCS2B01G054700LC.1	491	492	99.7967			3
	jg296	-	Cycloartenol_synthase	99.8958	Cycloartenol_synthase	F-box_family_protein	TraesCS2B01G054900LC	jg296.t1	TraesCS2B01G054900LC.1	854	870	98.1609			3
	jg297	-	receptor-like_protein_12	100	receptor-like_protein_12	NA	NA	NA	NA	NA	NA	NA			3
	jg298	-	Cycloartenol_synthase	100	Cycloartenol_synthase	F-box_family_protein	TraesCS2B01G052700	jg298.t1	TraesCS2B01G052700.1	1284	1284	100			3
	jg299	+	Chemocyanin	100	Chemocyanin	Basic_blue_copper_family_protein	TraesCS2B01G052800	jg299.t2	TraesCS2B01G052800.1	378	378	100			3
	jg300	+	Retrovirus-related_Pol_polyprotein_from_transposon_TNT_1-94	100	Retrovirus-related_Pol_polyprotein_from_transposon_TNT_1-94	NA	NA	NA	NA	NA	NA	NA			3
	jg301	+	NA	99.7512	Uncharacterised protein	NA	NA	NA	NA	NA	NA	NA			3
	jg302	+	NA	100	Uncharacterised protein	NA	NA	NA	NA	NA	NA	NA			3
	jg303	+	NA	74.9141	Uncharacterised protein	NA	NA	NA	NA	NA	NA	NA			3
	jg304	-	NA	19.8907	Uncharacterised protein	NA	NA	NA	NA	NA	NA	NA			3
	jg305	+	Putative_reverse_transcriptase	99.9175	Putative_reverse_transcriptase	NA	NA	NA	NA	NA	NA	NA			3
	jg306	+	Putative_mutator-like_transposase	93.9942	Putative_mutator-like_transposase	NA	NA	NA	NA	NA	NA	NA			3
	jg307	+	NA	100	Uncharacterised protein	NA	NA	NA	NA	NA	NA	NA			3
	jg308	+	Putative_serine/threonine-protein_kinase-like_protein	100	Putative_serine/threonine-protein_kinase-like_protein	Kinase,_putative	TraesCS2B01G053300	jg308.t1	TraesCS2B01G053300.1	1647	1647	100			3
	jg309	-	Retrotransposon_protein	99.8871	Retrotransposon_protein	NA	NA	NA	NA	NA	NA	NA			3
	jg310	-	circumsporozoite_protein-like	100	circumsporozoite_protein-like	NA	NA	NA	NA	NA	NA	NA			3
	jg311	-	probable_carboxylesterase_5	100	probable_carboxylesterase_5	Alpha/beta-Hydrolases_superfamily_protein,_putative	TraesCS2B01G053400	jg311.t1	TraesCS2B01G053400.1	1038	1038	100			3
	jg312	+	Transposon_protein,_putative	100	Transposon_protein,_putative	NA	NA	NA	NA	NA	NA	NA			3
	jg313	+	Xylanase_inhibitor_protein_1	100	Xylanase_inhibitor_protein_1	Acidic_chitinase	TraesCS2B01G053200	jg313.t1	TraesCS2B01G053200.1	712	780	91.2821			3
	jg314	-	NA	100	Uncharacterised protein	NA	NA	NA	NA	NA	NA	NA			3
	jg315	-	wiskott-Aldrich_syndrome_protein_homolog_1-like	100	wiskott-Aldrich_syndrome_protein_homolog_1-like	NA	NA	NA	NA	NA	NA	NA			3
	jg316	+	Uncharacterised_protein	100	Uncharacterised protein	NA	NA	NA	NA	NA	NA	NA			3
	jg317	+	NA	100	Uncharacterised protein	NA	NA	NA	NA	NA	NA	NA			3
	jg318	+	NA	93.6937	Uncharacterised protein	NA	NA	NA	NA	NA	NA	NA			3
	jg319	+	Dirigent_protein	100	Dirigent_protein	Dirigent_protein	TraesCS2B01G056100LC	jg319.t1	TraesCS2B01G056100LC.1	783	783	100			3
	jg320	-	Concanavalin_A-like_lectin_protein_kinase_family_protein	100	Concanavalin_A-like_lectin_protein_kinase_family_protein	Receptor_lectin_kinase	TraesCS2B01G053500	jg320.t1	TraesCS2B01G053500.1	1959	1959	100			3
	jg321	-	Dihydrolipoamide_succinyltransferase	100	Dihydrolipoamide_succinyltransferase	NA	NA	NA	NA	NA	NA	NA			3
	jg322	+	Fatty_acid_amide_hydrolase-like_protein	100	Fatty_acid_amide_hydrolase-like_protein	Glutamyl-tRNA(Gln)_amidotransferase_subunit_A	TraesCS2B01G053700	jg322.t1	TraesCS2B01G053700.1	1851	1851	100			3
	jg323	+	Fatty_acid_amide_hydrolase-like	100	Fatty_acid_amide_hydrolase-like	Glutamyl-tRNA(Gln)_amidotransferase_subunit_A	TraesCS2B01G053800	jg323.t1	TraesCS2B01G053800.1	1830	1830	100			3
	jg324	+	Ethylene-responsive_transcription_factor_1B	100	Ethylene-responsive_transcription_factor_1B	Ethylene-responsive_transcription_factor	TraesCS2B01G053900	jg324.t1	TraesCS2B01G053900.1	615	615	100			3
	jg325	+	Ethylene-responsive_transcription_factor_1B	100	Ethylene-responsive_transcription_factor_1B	NA	NA	NA	NA	NA	NA	NA			3
	jg326	+	Putative_GAG-POL	64.255	Putative_GAG-POL	NA	NA	NA	NA	NA	NA	NA			3
	jg327	-	Protein_kinase_domain_superfamily_protein	99.9639	Protein_kinase_domain_superfamily_protein	NA	NA	NA	NA	NA	NA	NA			3
	jg328	+	Deoxyuridine_5'-triphosphate_nucleotidohydrolase	99.6255	Deoxyuridine_5'-triphosphate_nucleotidohydrolase	NA	NA	NA	NA	NA	NA	NA			3
	jg329	+	Ethylene-responsive_transcription_factor_1B	100	Ethylene-responsive_transcription_factor_1B	NA	NA	NA	NA	NA	NA	NA			3
	jg330	+	NA	100	Uncharacterised protein	NA	NA	NA	NA	NA	NA	NA			3
	jg331	+	Chitinase_domain-containing_protein_1	100	Chitinase_domain-containing_protein_1	NA	NA	NA	NA	NA	NA	NA			3
	jg332	+	NA	62.3077	Uncharacterised protein	NA	NA	NA	NA	NA	NA	NA			3
	jg333	+	formin-like_protein_5	100	formin-like_protein_5	NA	NA	NA	NA	NA	NA	NA			3
	jg334	+	NA	100	Uncharacterised protein	NA	NA	NA	NA	NA	NA	NA			3
	jg335	+	Embryogenesis_transmembrane_protein-like	100	Embryogenesis_transmembrane_protein-like	Embryogenesis_transmembrane_protein-like	TraesCS2B01G054200	jg335.t1	TraesCS2B01G054200.1	2624	2670	98.2772			3
	jg336	+	alanine_and_asparagine-rich_protein-like	100	alanine_and_asparagine-rich_protein-like	NA	NA	NA	NA	NA	NA	NA			3
	jg337	+	Embryogenesis_transmembrane_protein-like	100	Embryogenesis_transmembrane_protein-like	NA	NA	NA	NA	NA	NA	NA			3
	jg338	+	Embryogenesis_transmembrane_protein-like	75.537	Embryogenesis_transmembrane_protein-like	NA	NA	NA	NA	NA	NA	NA			3
	jg339	-	NA	89.2931	Uncharacterised protein	NA	NA	NA	NA	NA	NA	NA			3
	jg340	+	Embryogenesis_transmembrane_protein-like	100	Embryogenesis_transmembrane_protein-like	NA	NA	NA	NA	NA	NA	NA			3
	jg341	-	Embryogenesis_transmembrane_protein-like	100	Embryogenesis_transmembrane_protein-like	NA	NA	NA	NA	NA	NA	NA			3
	jg342	+	Mitochondrial_inner_membrane_protease_subunit_1	100	Mitochondrial_inner_membrane_protease_subunit_1	Mitochondrial_inner_membrane_protease_subunit_1	TraesCS2B01G054400	jg342.t1	TraesCS2B01G054400.1	621	621	100			3
	jg343	-	Lectin-domain_containing_receptor_kinase_A4.2	100	Lectin-domain_containing_receptor_kinase_A4.2	Protein_kinase	TraesCS2B01G054500	jg343.t1	TraesCS2B01G054500.1	2067	2067	100			3
	jg344	-	phosphoglycerate_mutase-like_protein_1	100	phosphoglycerate_mutase-like_protein_1	Phosphoglycerate_mutase-like_protein	TraesCS2B01G054600	jg344.t1	TraesCS2B01G054600.1	855	855	100			3
	jg345	-	Phosphoglycerate_mutase-like_protein	100	Phosphoglycerate_mutase-like_protein	Phosphoglycerate_mutase-like_protein	TraesCS2B01G054700	jg345.t1	TraesCS2B01G054700.2	1059	1059	100			3
	jg346	-	Phosphoglycerate_mutase-like_protein	100	Phosphoglycerate_mutase-like_protein	Phosphoglycerate_mutase-like_protein	TraesCS2B01G056800LC	jg346.t1	TraesCS2B01G056800LC.1	1086	1086	100			3
	jg347	+	NA	100	Uncharacterised protein	NA	NA	NA	NA	NA	NA	NA			3
	jg348	-	NA	99.7669	Uncharacterised protein	NA	NA	NA	NA	NA	NA	NA			3
	jg349	+	NA	100	Uncharacterised protein	NA	NA	NA	NA	NA	NA	NA			3
	jg350	-	Phosphoglycerate_mutase-like_protein	99.8765	Phosphoglycerate_mutase-like_protein	NA	NA	NA	NA	NA	NA	NA			3
	jg351	-	Uncharacterised_protein	100	Uncharacterised protein	NA	NA	NA	NA	NA	NA	NA			3
	jg352	+	Retrotransposon_protein	100	Retrotransposon_protein	NA	NA	NA	NA	NA	NA	NA			3
	jg353	-	NBS-LRR_class_disease_resistance_protein	100	NBS-LRR_class_disease_resistance_protein	Disease_resistance_protein	TraesCS2B01G054900	jg353.t1	TraesCS2B01G054900.1	2946	2946	100			3
	jg354	-	NA	100	Uncharacterised protein	NA	NA	NA	NA	NA	NA	NA			3
	jg355	-	NA	100	Uncharacterised protein	NA	NA	NA	NA	NA	NA	NA			3
	jg356	+	Disease_resistance_protein_RGA2	100	Disease_resistance_protein_RGA2	NBS-LRR_disease_resistance_protein-like	TraesCS2B01G055000	jg356.t2	TraesCS2B01G055000.1	635	684	92.8363			3
	jg357	+	NA	41.2221	Uncharacterised protein	NA	NA	NA	NA	NA	NA	NA			3
	jg358	+	Putative_disease_resistance_protein_RGA1	100	Putative_disease_resistance_protein_RGA1	NA	NA	NA	NA	NA	NA	NA			3
	jg359	+	Retrotransposon_protein	99.9187	Retrotransposon_protein	NA	NA	NA	NA	NA	NA	NA			3
	jg360	-	Leucoanthocyanidin_reductase	70.761	Leucoanthocyanidin_reductase	NA	NA	NA	NA	NA	NA	NA			3
	jg361	+	Putative_disease_resistance_protein_RGA1	73.6046	Putative_disease_resistance_protein_RGA1	NA	NA	NA	NA	NA	NA	NA			3
	jg362	+	NA	23.0912	Uncharacterised protein	NA	NA	NA	NA	NA	NA	NA			3
	jg363	+	Putative_retroelement	93.5721	Putative_retroelement	NA	NA	NA	NA	NA	NA	NA			3
	jg364	+	Retrotransposon_protein	62.5793	Retrotransposon_protein	NA	NA	NA	NA	NA	NA	NA			3
	jg365	+	HCBT-like_defense_response_protein	100	HCBT-like_defense_response_protein	NA	NA	NA	NA	NA	NA	NA			3
	jg366	+	Putative_disease_resistance_protein_RGA1	100	Putative_disease_resistance_protein_RGA1	NBS-LRR_disease_resistance_protein-like	TraesCS2B01G055200	jg366.t2	TraesCS2B01G055200.1	2352	2352	100			3
	jg367	+	putative_disease_resistance_protein_RGA3	100	putative_disease_resistance_protein_RGA3	TIR-NBS-LRR_class_disease_resistance_protein	TraesCS2B01G057100LC	jg367.t2	TraesCS2B01G057100LC.1	1038	1038	100			3
	jg368	+	Potassium_transporter_3	46.2038	Potassium_transporter_3	NA	NA	NA	NA	NA	NA	NA			3
	jg369	+	Disease_resistance_protein_RGA2	99.9835	Disease_resistance_protein_RGA2	NBS-LRR_disease_resistance_protein-like	TraesCS2B01G055300	jg369.t1	TraesCS2B01G055300.1	2997	2997	100			3
	jg370	-	Leucoanthocyanidin_reductase	100	Leucoanthocyanidin_reductase	Anthocyanidin_reductase	TraesCS2B01G057200LC	jg370.t2	TraesCS2B01G057200LC.1	884	915	96.612			3
	jg371	+	HCBT-like_defense_response_protein	100	HCBT-like_defense_response_protein	HXXXD-type_acyl-transferase_family_protein	TraesCS2B01G057300LC	jg371.t1	TraesCS2B01G057300LC.1	285	285	100			3
	jg372	-	NA	100	Uncharacterised protein	NA	NA	NA	NA	NA	NA	NA			3
	jg373	+	NA	100	Uncharacterised protein	NA	NA	NA	NA	NA	NA	NA			3
	jg374	+	NA	100	Uncharacterised protein	Dirigent_protein	TraesCS2B01G055500	jg374.t1	TraesCS2B01G055500.1	468	468	100			3
	jg375	+	NA	96.9317	Uncharacterised protein	NA	NA	NA	NA	NA	NA	NA			3
	jg376	+	HCBT-like_defense_response_protein	96.5388	HCBT-like_defense_response_protein	NA	NA	NA	NA	NA	NA	NA			3
	jg377	+	NA	98.3595	Uncharacterised protein	NA	NA	NA	NA	NA	NA	NA			3
	jg378	-	NA	22.3547	Uncharacterised protein	NA	NA	NA	NA	NA	NA	NA			3
	jg379	+	NA	76.5258	Uncharacterised protein	NA	NA	NA	NA	NA	NA	NA			3
